# Supplementary material for: Improved large-scale prediction of growth inhibition patterns using the NCI60 cancer cell line panel
Source: Bioinformatics. 2015 Sep 8;32(1):85–95. doi: 10.1093/bioinformatics/btv529 (PMC4681992; doi:10.1093/bioinformatics/btv529)
Supplement: Supplementary Data [file supp_btv529_Supplementary_Tables.xlsx]

## Sheet: Supple. Tables
Supplementary Tables:
Table S1: 967 genes whose gene copy-number variation data were considered in the models.
Table S2: known oncogenes and tumour suppressors.
Table S3: genes composing the human kinome.
Table S4: list of the 1,000 genes exhibiting the highest transcript level variability along the cell line panel accompanied by the enriched GO categories.
Table S5: list of the 1,000 pathways exhibiting the highest average transcript level variability across the cell line panel.
Table S6: list of genes considered in the RPLA data set.
Table S7: type II variants which mutational status was considered in the whole exome sequencing data set.
Table S8: NSC ids for the 17,142 distinct compounds present in the complete data set and the compound cluster to which they belong.
Table S9: NSC ids for the 3,641 distinct compounds present in theuncorrelated bioactivities 0.5 data set.
Table S10: NSC ids for the 165 distinct compounds present in the uncorrelated bioactivities 1 data set.
Table S11: NSC ids for the 5,302 distinct compounds present in the high confidence data set.
Table S12: cell line-averaged, LOCO and LOTO validation performance on the complete data set calculated for PCM models trained on (i) compound Morgan fingerprints, and (ii) the 1,000 genes exhibiting the highest transcript levels along the NCI60 panel (Table S4).
Table S13: compound cluster-averaged and LOCCO validation performance on the complete data set calculated for PCM models trained on (i) compound Morgan fingerprints, and (ii) the 1,000 genes exhibiting the highest transcript levels along the NCI60 panel (Table S4).
Table S14: list of drugs and compounds in clinical trials present in the uncorrelated bioactivities 0.5 data set.
Table S15: Comparison of the performance of 10-fold CV PGM models to previous studies.

## Sheet: Table S1
AANAT
AARD
AATK
AATK-AS1
ABCB8
ABCF2
ABP1
ABRA
ACHE
ACOX1
ACTG1
ACTL6B
ACTR3C
ADAMTS17
ADAMTS9
ADAMTS9-AS2
ADCK5
ADCY8
ADNP
AFMID
AGAP3
AGFG2
AGO2
AIFM3
ALDH1A3
ALDH3B1
ALDH3B2
ALG10B
ALKBH8
ALYREF
ANAPC11
ANGPT1
ANKH
ANKRD20A12P
ANKRD20A9P
ANO1
ANXA13
AP1S1
AP4M1
APPBP2
ARC
ARFGEF2
ARHGAP39
ARHGDIA
ARL16
ARL6IP5
ARMC7
ARNTL2
ARVCF
ASAP1
ASAP1-IT1
ASB10
ASB7
ASIC3
ASPSCR1
ASUN
ATAD2
ATG9B
ATP5H
ATP6V0E2
ATP6V0E2-AS1
ATP9A
ATXN7
AZI1
B4GALT5
BAHCC1
BAI1
BAIAP2
BAIAP2-AS1
BAIAP2L2
BCAS4
BCAT1
BCHE
BHLHE41
BIRC5
BLCAP
BMP7
BOP1
BREA2
BTBD17
BTBD9
C11orf24
C12orf71
C17orf64
C17orf70
C17orf77
C17orf80
C17orf89
C17orf99
C1QTNF1
C22orf23
C22orf29
C3orf14
C3orf49
C7orf29
C7orf43
C7orf61
C8orf31
C8orf33
C8orf76
C8orf82
CA4
CADPS
CALB1
CANT1
CARD14
CASC1
CASKIN2
CBX2
CBX4
CBX8
CCDC137
CCDC166
CCDC40
CCDC57
CCND1
CD300A
CD300C
CD300E
CD300LB
CD300LD
CD300LF
CDC42EP4
CDK3
CDK5
CDKN2A
CDKN2B
CDKN2B-AS1
CDKN2C
CDR2L
CEP41
CERS3
CHEK2P2
CHKA
CHMP6
CHPF2
CHRAC1
CHSY1
CLDN15
CLTC
CNPY4
COG1
COL14A1
COL22A1
COL26A1
COLEC10
COMT
COPG2
COPS6
CPA1
CPA2
CPA4
CPA5
CPSF1
CPSF4L
CPT1A
CRKL
CSMD3
CSNK1E
CT64
CTNNBL1
CTTN
CUX1
CYC1
CYGB
CYHR1
CYP11B1
CYP11B2
CYP24A1
CYTH1
DAAM2
DCSTAMP
DCXR
DECR1
DENND3
DEPTOR
DERL1
DGAT1
DGCR6L
DGCR8
DHX40
DMRTA1
DNAH17
DPM1
DPYS
DSCC1
DTWD1
DUS1L
EBAG9
EEF1D
EFR3A
EGFEM1P
EIF3E
EIF3H
EIF4A3
ELAVL2
ELMOD1
EMC2
EMILIN2
ENDOV
ENGASE
ENPP2
ENPP7
ENTHD2
ENY2
EOGT
EPHB4
EPO
EPPK1
ERGIC2
ESYT2
EVPL
EXOC7
EXOSC4
EXT1
FADD
FADS6
FAM104A
FAM105A
FAM105B
FAM135B
FAM138E
FAM195B
FAM197Y2
FAM197Y5
FAM19A4
FAM203A
FAM49B
FAM72D
FAM83A
FAM83H
FAM84B
FAM86C2P
FAM91A1
FAR2
FASN
FASTK
FBF1
FBXL6
FBXO24
FDXR
FER1L6
FER1L6-AS1
FGF3
FGF4
FGFR1OP2
FIS1
FLJ35282
FLJ42289
FLJ42969
FLJ43663
FLJ45079
FOCAD
FOXJ1
FRMD4B
FSCN2
GAA
GAL
GAL3ST4
GALK1
GALR2
GATS
GBX1
GCGR
GDPD1
GGA3
GIGYF1
GIMAP1
GIMAP1-GIMAP5
GIMAP2
GIMAP5
GIMAP6
GIMAP7
GIMAP8
GLI4
GML
GNB1L
GNB2
GOLIM4
GP1BB
GPAA1
GPC2
GPIHBP1
GPR142
GPR20
GPRC5C
GPS1
GRB2
GRHL2
GRIN2C
GRINA
GSDMC
GSDMD
H3F3B
HAO2
HAS2
HAS2-AS1
HDHD1
HEATR6
HERC2P3
HGS
HHLA1
HID1
HN1
HPYR1
HSD3B2
HSF1
ICT1
IFLTD1
IFNA10
IFNA13
IFNA14
IFNA16
IFNA17
IFNA2
IFNA21
IFNA4
IFNA5
IFNA6
IFNA8
IFNB1
IFNE
IFNW1
IGHMBP2
ITGB4
ITPR2
IZUMO3
JMJD6
JRK
KCNB1
KCNG1
KCNH2
KCNK9
KCNQ3
KCNV1
KCTD2
KHDRBS3
KIAA0195
KIAA0196
KIAA1875
KIF19
KIFC2
KLF14
KLHDC10
KLHL22
KLHL38
KLHL9
KLLN
KRAS
KRBA1
LAMTOR4
LGALS3BP
LINC00051
LINC00102
LINC00278
LINC00290
LINC00338
LINC00410
LINC00469
LINC00477
LINC00482
LINC00489
LINC00534
LINC00536
LINC00559
LINC00651
LINC00673
LINC00698
LINC00861
LINS
LLGL2
LMOD3
LOC100128338
LOC100130000
LOC100130370
LOC100130744
LOC100131096
LOC100131726
LOC100133669
LOC100286793
LOC100287042
LOC100287792
LOC100287879
LOC100288181
LOC100294362
LOC100506451
LOC100507117
LOC100507351
LOC100507410
LOC100507472
LOC100653515
LOC100996291
LOC100996295
LOC101055625
LOC150197
LOC155060
LOC157381
LOC284865
LOC285972
LOC286094
LOC400620
LOC400891
LOC400927
LOC645638
LOC646329
LOC653513
LOC653653
LOC727677
LOC727896
LOC728724
LOC728743
LOC728875
LOC729444
LPIN2
LRCH4
LRMP
LRP12
LRP5
LRRC14
LRRC24
LRRC45
LRRC6
LRRC61
LRRK1
LY6D
LY6E
LY6H
LY6K
LYNX1
LYPD2
LYRM5
LZTR1
MAF1
MAFA
MAFF
MAFG
MAFG-AS1
MAL2
MANBAL
MAPK15
MBLAC1
MCM7
MECOM
MED15
MED21
MED30
MEPCE
MEST
MESTIT1
METTL23
MFSD11
MFSD3
MGAT5B
MGC16275
MIF4GD
MIR106B
MIR1205
MIR1206
MIR1207
MIR1208
MIR1234
MIR1250
MIR1306
MIR182
MIR183
MIR185
MIR2053
MIR25
MIR29A
MIR29B1
MIR301A
MIR3065
MIR30D
MIR31
MIR3136
MIR3186
MIR31HG
MIR335
MIR338
MIR3609
MIR3618
MIR3664
MIR3678
MIR4285
MIR4302
MIR4316
MIR4472-1
MIR454
MIR4637
MIR4653
MIR4658
MIR4663
MIR4664
MIR4691
MIR4729
MIR4730
MIR4737
MIR4738
MIR4739
MIR4740
MIR4761
MIR4767
MIR4789
MIR5194
MIR548A2
MIR548K
MIR551B
MIR595
MIR622
MIR636
MIR657
MIR661
MIR671
MIR93
MIR937
MIR96
MITF
MOCS1
MOCS3
MOGAT3
MOSPD3
MRGPRD
MRGPRF
MROH1
MROH5
MROH6
MROH8
MRPL12
MRPL13
MRPL21
MRPL38
MRPS7
MTAP
MTBP
MTL5
MTRNR2L6
MTSS1
MUC12
MUC17
MXRA7
MYADML2
MYC
MYEOV
MYO15B
NAALADL2-AS3
NACAP1
NAPRT1
NAT16
NAT9
NBN
NBPF9
NCALD
NCAPG2
NDRG1
NDUFB9
NDUFS8
NECAB1
NFATC2
NNAT
NOS3
NOTCH2NL
NOTUM
NOV
NPB
NPLOC4
NPTX1
NRBP2
NRF1
NSMCE2
NT5C
NUDCD1
NUP85
NYAP1
OC90
OPLAH
OR4F13P
OR4F15
OR4F4
OR4F6
OR4P4
OR4S2
ORAOV1
OSGIN2
OTOP2
OTOP3
OVCH1
OXR1
P2RX6
P2RX6P
P4HB
PABPC1
PARD6B
PARP10
PCAT1
PCDH11Y
PCOLCE
PCOLCE-AS1
PCSK6
PCYT2
PDE4DIP
PDE6G
PFDN4
PFN1P2
PGS1
PHF20L1
PI4KA
PI4KAP1
PICK1
PILRA
PILRB
PKHD1L1
PLA2G6
PLEC
PLOD3
PMS2P1
POLR2F
POP7
POU5F1B
PPFIA1
PPFIBP1
PPIAL4G
PPM1E
PPP1R16A
PPP1R27
PPP1R35
PPP6R3
PRCD
PREX1
PRICKLE2
PRICKLE2-AS1
PRICKLE2-AS2
PRICKLE2-AS3
PRKXP1
PRPSAP1
PRR11
PRSS1
PRSS2
PRSS3P2
PSCA
PSKH2
PSMD6
PSMD6-AS2
PTEN
PTGIS
PTHLH
PTK2
PTP4A3
PTPLAD2
PTPRG
PTPRG-AS1
PTRH2
PUF60
PVRIG
PVT1
PYCR1
PYCRL
QRICH2
RAB37
RAB39A
RABL5
RAC3
RAD21
RAD21-AS1
RAD51C
RANBP1
RARRES2
RASSF8
RBFOX3
RBL1
RBMY3AP
RECQL4
RECQL5
REP15
REPIN1
RFNG
RHBDF2
RHPN1
RHPN1-AS1
RIMBP3
RIPK2
RNA5SP244
RNF114
RNF139
RNF157
RNF157-AS1
RNF213
RNFT1
RNU6-33
RNU6-34
ROCK1P1
RPL38
RPL8
RPN2
RPS4Y1
RPS6KB1
RPTOR
RSPO2
RTN4R
SALL4
SAMD12
SAMD12-AS1
SAP25
SAP30BP
SAV1
SCARF2
SCARNA16
SCARNA20
SCRIB
SCRT1
SCXA
SCXB
SDK2
SEC14L1
SEC22B
2014-09-05
SEPT5-GP1BB
2014-09-09
SERPIND1
SERPINE1
SGSH
SH2B2
SHANK2
SHANK2-AS1
SHANK2-AS3
SHARPIN
SI
SIRT7
SKA2
SLA
SLC12A9
SLC16A3
SLC16A5
SLC16A8
SLC25A10
SLC25A19
SLC26A11
SLC30A8
SLC35F2
SLC38A10
SLC39A11
SLC39A4
SLC45A4
SLC4A2
SLC52A2
SLC7A4
SLC9A8
SLITRK3
SLN
SLURP1
SMARCD3
SMCO2
SMG8
SMIM5
SMIM6
SMKR1
SMURF1
SNAI1
SNAP29
SNHG16
SNORD1A
SNORD1B
SNORD1C
SNRPA1
SNTB1
SNTN
SNX31
SOCS3
SOX10
SOX5
SOX9
SPATA2
SPATC1
SPDYE3
SPDYE6
SPHK1
SQLE
SRC
SRP68
SRRT
SRSF2
SRY
SSMEM1
SSPN
SSPO
SSTR2
ST3GAL1
ST6GALNAC1
ST6GALNAC2
STAG3
STK38L
STRA13
STRIP2
STS
SUMO2
SUV420H1
SYBU
SYNGR2
SYNPR
SYNPR-AS1
TAF2
TAF6
TANGO2
TARP
TARSL2
TATDN1
TBC1D16
TBC1D3P1-DHX40P1
TBL1XR1
TBX1
TBX15
TCIRG1
TEN1
TEN1-CDK3
TFR2
TG
TGIF2LY
THAP7
THAP7-AS1
THEM6
THOC7
TIGD5
TIMP2
TK1
TM2D3
TM7SF3
TMC6
TMC8
TMED10P1
TMEM104
TMEM105
TMEM130
TMEM176A
TMEM176B
TMEM184B
TMEM189
TMEM189-UBE2V1
TMEM191A
TMEM191B
TMEM209
TMEM235
TMEM249
TMEM64
TMEM65
TMEM71
TMEM74
TMF1
TMTC1
TMUB1
TNFRSF11B
TNRC6C
TONSL
TOP1
TOP1MT
TPCN2
TRAPPC9
TRHR
TRIB1
TRIM37
TRIM47
TRIM56
TRIM65
TRIO
TRIP6
TRMT12
TRMT2A
TRPS1
TRRAP
TSC22D4
TSEN54
TSGA13
TSNARE1
TSPAN10
TSPY1
TSPY2
TSPY3
TSPY4
TSPY8
TSTA3
TTTY1
TTTY11
TTTY18
TTTY19
TTTY1B
TTTY2
TTTY20
TTTY21
TTTY21B
TTTY22
TTTY23
TTTY23B
TTTY2B
TTTY7
TTTY7B
TTTY8
TTTY8B
TTYH2
TUBA3FP
TUBD1
TXNRD2
UBA3
UBALD2
UBE2H
UBE2O
UBE2V1
UFSP1
UNC13D
UNC93B1
UNK
USH1G
USP32
USP36
UTP23
VGF
VGLL3
VIMP
VMP1
VPS28
WARS2
WASH3P
WBP2
WDR67
WDYHV1
WISP1
YPEL2
YWHAZ
ZACN
ZAN
ZC3H3
ZC3HC1
ZCWPW1
ZDHHC11
ZDHHC8
ZFAND3
ZFAT
ZFAT-AS1
ZFP41
ZFP64
ZFPM2
ZFY
ZHX1
ZHX1-C8ORF76
ZHX2
ZNF16
ZNF212
ZNF250
ZNF251
ZNF252P
ZNF252P-AS1
ZNF3
ZNF34
ZNF467
ZNF517
ZNF572
ZNF623
ZNF696
ZNF7
ZNF706
ZNF707
ZNF74
ZNF746
ZNF767
ZNF775
ZNF777
ZNF783
ZNF862
ZNHIT1
ZSCAN21

## Sheet: Table S2
Tumour suppressors	Oncogenes
EP300	ABL1
CDKN2A	EVI1
KDM5C	MYC
PTEN	ABL2
SMAD4	EWSR1
CIC	MYCL1
BRCA2	AKT1
MYCBP2	FEV
MDM2	MYCN
SMARCB1	AKT2
BAP1	FGFR1
NUP98	NCOA4
MLL3	ATF1
E2F3	FGFR1OP
MAP2K4	NFKB2
CDK12	BCL11A
SETD2	FGFR2
CDC73	NRAS
DNM2	BCL2
TTK	FUS
MLH1	NTRK1
CD58	BCL3
MEN1	GOLGA5
CTNNA1	NUP214
BIRC6	BCL6
XIST	GOPC
STAG2	PAX8
ATM	BCR
PBRM1	HMGA1
ROBO1	PDGFB
FBXW7	BRAF
UBR4	HMGA2
E2F1	PIK3CA
LIG3	CARD11
SMARCA4	HRAS
TP53	PIM1
AMER1	CBLB
TSC2	IRF4
NF1	PLAG1
ING4	CBLC
ARID1A	JUN
CDKN2C	PPARG
ATRX	CCND1
BRCA1	KIT
TSC1	PTPN11
NOTCH2	CCND2
EZH2	KRAS
B2M	RAF1
ADAMTS18	CCND3
STK11	LCK
VHL	REL
MGA	CDX2
MSH2	LMO2
NPM1	RET
CYLD	CTNNB1
ASXL1	MAF
ACVR2A	ROS1
CREBBP	DDB2
TET2	MAFB
KDM6A	SMO
MSH6	DDIT3
JAK1	MAML2
RB1	SS18
APC	DDX6
GATA3	MDM2
PIK3R1	TCL1A
NOTCH1	DEK
WT1	MET
NKX3-1	TET2
E2F2	EGFR
DNMT3A	MITF
NF2	TFG
BCOR	ELK4
FUBP1	MLL
TGFB1	TLX1
CEBPA	ERBB2
PHOX2B	MPL
PTCH1	TPR
TAF1L	ETV4
TUSC3	MYB
F8	USP6
PRDM1	ETV6
HNF1A	IDH1
TGFBR2	TCF3
RUNX1
TEK
GATA1
MYH2
ABL2
SI
TUSC1
SOCS1
TNFAIP3
CDH1
MAST4
PAX5
DCC
IRF6
WNK2
VHLL
NOTCH3

## Sheet: Table S3
AAK1
AATK
ABL1
ABL2
ACK1
ACVR1
ACVR1B
ACVR2
ACVR2B
ACVRL1
ADCK1
ADCK2
ADCK4
ADCK5
ADRBK1
ADRBK2
AKT1
AKT2
AKT3
ALK
ALK7
ALS2CR2
ALS2CR7
AMHR2
ANKK1
ANKRD3
APEG1
ARAF
ARK5
ATM
ATR
AXL
BCKDK
BCR
BIKE
BLK
BMPR1A
BMPR1B
BMPR2
BMX
BRAF
BRD2
BRD3
BRD4
BRDT
BRSK1
BRSK2
BTK
BUB1
BUB1B
CABC1
CAMK1
CaMK1b
CAMK1D
CAMK1G
CAMK2A
CAMK2B
CAMK2D
CAMK2G
CAMK4
CAMKK1
CAMKK2
caMLCK
CASK
CCRK
CDC2
CDC2L1
CDC2L5
CDC42BPA
CDC42BPB
CDC7L1
CDK10
CDK11
CDK2
CDK3
CDK4
CDK5
CDK6
CDK7
CDK8
CDK9
CDKL1
CDKL2
CDKL3
CDKL4
CDKL5
CHEK1
CHUK
CIT
CLK1
CLK2
CLK3
CLK4
CRK7
CSF1R
CSK
CSNK1A1
CSNK1D
CSNK1E
CSNK1G1
CSNK1G2
CSNK1G3
CSNK2A1
CSNK2A2
DAPK1
DAPK2
DAPK3
DCAMKL1
DCAMKL2
DCAMKL3
DDR1
DDR2
DMPK
DMPK2
DYRK1A
DYRK1B
DYRK2
DYRK3
DYRK4
EEF2K
EGFR
EIF2AK3
EIF2AK4
EPHA1
EPHA10
EPHA2
EPHA3
EPHA4
EPHA5
EPHA6
EPHA7
EPHA8
EPHB1
EPHB2
EPHB3
EPHB4
EPHB6
ERBB2
ERBB3
ERBB4
ERK8
ERN1
ERN2
FASTK
FER
FES
FGFR1
FGFR2
FGFR3
FGFR4
FGR
FLJ23074
FLJ23119
FLJ23356
FLT1
FLT3
FLT4
FRAP1
FRK
FYN
GAK
GPRK5
GPRK6
GPRK7
GRK4
GSG2
GSK3A
GSK3B
GUCY2C
GUCY2D
GUCY2F
H11
HAK
HCK
HIPK1
HIPK2
HIPK3
HIPK4
HRI
HUNK
ICK
IGF1R
IKBKB
IKBKE
ILK
INSR
INSRR
IRAK1
IRAK2
IRAK3
IRAK4
ITK
JAK1
JAK2
JAK3
KDR
KIS
KIT
KSR
KSR2
LAK
LATS1
LATS2
LCK
LIMK1
LIMK2
LMR3
LMTK2
LOC149420
LOC51086
LRRK2
LTK
LYN
MAK
MAP2K1
MAP2K2
MAP2K3
MAP2K4
MAP2K5
MAP2K6
MAP2K7
MAP3K1
MAP3K10
MAP3K11
MAP3K12
MAP3K13
MAP3K14
MAP3K2
MAP3K3
MAP3K4
MAP3K5
MAP3K6
MAP3K7
MAP3K8
MAP3K9
MAP4K1
MAP4K2
MAP4K3
MAP4K4
MAP4K5
MAPK1
MAPK10
MAPK11
MAPK12
MAPK13
MAPK14
MAPK3
MAPK4
MAPK6
MAPK7
MAPK8
MAPK9
MAPKAPK2
MAPKAPK3
MAPKAPK5
MARK
MARK2
MARK3
MARK4
MAST1
MAST205
MAST3
MAST4
MASTL
MATK
MELK
MERTK
MET
MGC33182
MGC42105
MGC43306
MGC8407
MIDORI
MINK
MKNK1
MKNK2
MLK4
MLKL
MOS
MST1R
MST4
MUSK
MYLK
MYLK2
MYO3A
MYO3B
NEK1
NEK10
NEK11
NEK2
NEK3
NEK4
NEK5
NEK6
NEK7
NEK8
NEK9
NLK
NPR1
NPR2
NRBP
NRBP2
NTRK1
NTRK2
NTRK3
OBSCN
OSR1
PACE-1
PAK1
PAK2
PAK3
PAK4
PAK6
PAK7
PASK
PCTK1
PCTK2
PCTK3
PDGFRA
PDGFRB
PDK1
PDK2
PDK3
PDK4
PDPK1
PFTK1
PHKG1
PHKG2
PIK3R4
PIM1
PIM2
PIM3
PINK1
PKE
PKMYT1
pknbeta
PLK
PLK3
PRKAA1
PRKAA2
PRKACA
PRKACB
PRKACG
PRKCA
PRKCB1
PRKCD
PRKCE
PRKCG
PRKCH
PRKCI
PRKCL1
PRKCL2
PRKCM
PRKCN
PRKCQ
PRKCZ
PRKD2
PRKDC
PRKG1
PRKG2
PRKR
PRKWNK1
PRKWNK2
PRKWNK3
PRKWNK4
PRKX
PRKY
PRPF4B
PSKH1
PSKH2
PTK2
PTK2B
PTK6
PTK7
PTK9
PTK9L
PXK
QSK
RAD53
RAF1
RAGE
RET
RHOK
RIOK1
RIOK2
RIPK1
RIPK2
RIPK3
RIPK5
RNASEL
ROCK1
ROCK2
ROR1
ROR2
ROS1
RPS6KA1
RPS6KA2
RPS6KA3
RPS6KA4
RPS6KA5
RPS6KA6
RPS6KB1
RPS6KB2
RPS6KC1
RPS6KL1
RYK
SBK
SCYL1
SCYL2
SGK
SgK069
SgK085
SgK110
SGK2
SgK223
SgK269
SgK424
SgK493
SgK494
SgK495
SGKL
SK681
SLK
SMG1
SNARK
SNF1LK
SNF1LK2
SNK
SNRK
SRC
SRMS
SRPK1
SRPK2
SSTK
STK10
STK11
STK12
STK13
STK16
STK17A
STK17B
STK18
STK19
STK22B
STK22C
STK22D
STK23
STK24
STK25
STK3
STK31
STK32B
STK33
STK35
STK36
STK38
STK38L
STK39
STK4
STK6
STLK5
STYK1
SUDD
SYK
TAF1
TAF1L
TAO1
TAOK1
TAOK3
TBCK
TBK1
TEC
TEK
TESK1
TESK2
TEX14
TGFBR1
TGFBR2
TIE
TIF1
TLK1
TLK2
TNIK
TNK1
TOPK
TP53RK
TRAD
TRIB1
TRIB2
TRIB3
TRIM28
TRIM33
TRIO
TRPM6
TRPM7
TRRAP
TSSK4
TTBK1
TTBK2
TTK
TTN
TXK
TYK2
TYRO3
ULK1
ULK2
ULK3
ULK4
VRK1
VRK2
VRK3
WEE1
Wee1B
YANK1
YES1
ZAK
ZAP70
ZC4-NRK

## Sheet: Table S4
PROBEID	ENTREZID	REFSEQ	UNIPROT	GENENAME	GO	EVIDENCE	ONTOLOGY
201650_at	3880	NM_002276	P08727	keratin 19	GO:0005200	TAS	MF
201650_at	3880	NM_002276	P08727	keratin 19	GO:0005515	IPI	MF
201650_at	3880	NM_002276	P08727	keratin 19	GO:0005882	IEA	CC
201650_at	3880	NM_002276	P08727	keratin 19	GO:0008307	IDA	MF
201650_at	3880	NM_002276	P08727	keratin 19	GO:0016010	IEA	CC
201650_at	3880	NM_002276	P08727	keratin 19	GO:0019048	IEA	BP
201650_at	3880	NM_002276	P08727	keratin 19	GO:0030018	IEA	CC
201650_at	3880	NM_002276	P08727	keratin 19	GO:0032403	IEA	MF
201650_at	3880	NM_002276	P08727	keratin 19	GO:0042383	IEA	CC
201650_at	3880	NM_002276	P08727	keratin 19	GO:0043034	IDA	CC
201650_at	3880	NM_002276	P08727	keratin 19	GO:0043627	IEP	BP
201650_at	3880	NM_002276	P08727	keratin 19	GO:0045214	IDA	BP
201650_at	3880	NM_002276	P08727	keratin 19	GO:0060706	IEA	BP
201650_at	3880	NM_002276	P08727	keratin 19	GO:0071944	IDA	CC
201650_at	3880	NP_002267	P08727	keratin 19	GO:0005200	TAS	MF
201650_at	3880	NP_002267	P08727	keratin 19	GO:0005515	IPI	MF
201650_at	3880	NP_002267	P08727	keratin 19	GO:0005882	IEA	CC
201650_at	3880	NP_002267	P08727	keratin 19	GO:0008307	IDA	MF
201650_at	3880	NP_002267	P08727	keratin 19	GO:0016010	IEA	CC
201650_at	3880	NP_002267	P08727	keratin 19	GO:0019048	IEA	BP
201650_at	3880	NP_002267	P08727	keratin 19	GO:0030018	IEA	CC
201650_at	3880	NP_002267	P08727	keratin 19	GO:0032403	IEA	MF
201650_at	3880	NP_002267	P08727	keratin 19	GO:0042383	IEA	CC
201650_at	3880	NP_002267	P08727	keratin 19	GO:0043034	IDA	CC
201650_at	3880	NP_002267	P08727	keratin 19	GO:0043627	IEP	BP
201650_at	3880	NP_002267	P08727	keratin 19	GO:0045214	IDA	BP
201650_at	3880	NP_002267	P08727	keratin 19	GO:0060706	IEA	BP
201650_at	3880	NP_002267	P08727	keratin 19	GO:0071944	IDA	CC
209875_s_at	6696	NM_000582	B7Z351	secreted phosphoprotein 1	GO:0001649	IEA	BP
209875_s_at	6696	NM_000582	B7Z351	secreted phosphoprotein 1	GO:0005125	IEA	MF
209875_s_at	6696	NM_000582	B7Z351	secreted phosphoprotein 1	GO:0005576	TAS	CC
209875_s_at	6696	NM_000582	B7Z351	secreted phosphoprotein 1	GO:0005615	IDA	CC
209875_s_at	6696	NM_000582	B7Z351	secreted phosphoprotein 1	GO:0006954	IEA	BP
209875_s_at	6696	NM_000582	B7Z351	secreted phosphoprotein 1	GO:0007155	IEA	BP
209875_s_at	6696	NM_000582	B7Z351	secreted phosphoprotein 1	GO:0007566	TAS	BP
209875_s_at	6696	NM_000582	B7Z351	secreted phosphoprotein 1	GO:0010811	IEA	BP
209875_s_at	6696	NM_000582	B7Z351	secreted phosphoprotein 1	GO:0030593	IEA	BP
209875_s_at	6696	NM_000582	B7Z351	secreted phosphoprotein 1	GO:0031214	IEA	BP
209875_s_at	6696	NM_000582	B7Z351	secreted phosphoprotein 1	GO:0031988	IEA	CC
209875_s_at	6696	NM_000582	B7Z351	secreted phosphoprotein 1	GO:0033280	IDA	BP
209875_s_at	6696	NM_000582	B7Z351	secreted phosphoprotein 1	GO:0042995	IEA	CC
209875_s_at	6696	NM_000582	B7Z351	secreted phosphoprotein 1	GO:0045177	IEA	CC
209875_s_at	6696	NM_000582	B7Z351	secreted phosphoprotein 1	GO:0045780	IEA	BP
209875_s_at	6696	NM_000582	B7Z351	secreted phosphoprotein 1	GO:0046697	TAS	BP
209875_s_at	6696	NM_000582	B7Z351	secreted phosphoprotein 1	GO:0048471	IEA	CC
209875_s_at	6696	NM_000582	B7Z351	secreted phosphoprotein 1	GO:0048545	IEA	BP
209875_s_at	6696	NM_000582	B7Z351	secreted phosphoprotein 1	GO:0048685	IEA	BP
209875_s_at	6696	NM_000582	B7Z351	secreted phosphoprotein 1	GO:0050840	IEA	MF
209875_s_at	6696	NM_000582	P10451	secreted phosphoprotein 1	GO:0001649	IEA	BP
209875_s_at	6696	NM_000582	P10451	secreted phosphoprotein 1	GO:0005125	IEA	MF
209875_s_at	6696	NM_000582	P10451	secreted phosphoprotein 1	GO:0005576	TAS	CC
209875_s_at	6696	NM_000582	P10451	secreted phosphoprotein 1	GO:0005615	IDA	CC
209875_s_at	6696	NM_000582	P10451	secreted phosphoprotein 1	GO:0006954	IEA	BP
209875_s_at	6696	NM_000582	P10451	secreted phosphoprotein 1	GO:0007155	IEA	BP
209875_s_at	6696	NM_000582	P10451	secreted phosphoprotein 1	GO:0007566	TAS	BP
209875_s_at	6696	NM_000582	P10451	secreted phosphoprotein 1	GO:0010811	IEA	BP
209875_s_at	6696	NM_000582	P10451	secreted phosphoprotein 1	GO:0030593	IEA	BP
209875_s_at	6696	NM_000582	P10451	secreted phosphoprotein 1	GO:0031214	IEA	BP
209875_s_at	6696	NM_000582	P10451	secreted phosphoprotein 1	GO:0031988	IEA	CC
209875_s_at	6696	NM_000582	P10451	secreted phosphoprotein 1	GO:0033280	IDA	BP
209875_s_at	6696	NM_000582	P10451	secreted phosphoprotein 1	GO:0042995	IEA	CC
209875_s_at	6696	NM_000582	P10451	secreted phosphoprotein 1	GO:0045177	IEA	CC
209875_s_at	6696	NM_000582	P10451	secreted phosphoprotein 1	GO:0045780	IEA	BP
209875_s_at	6696	NM_000582	P10451	secreted phosphoprotein 1	GO:0046697	TAS	BP
209875_s_at	6696	NM_000582	P10451	secreted phosphoprotein 1	GO:0048471	IEA	CC
209875_s_at	6696	NM_000582	P10451	secreted phosphoprotein 1	GO:0048545	IEA	BP
209875_s_at	6696	NM_000582	P10451	secreted phosphoprotein 1	GO:0048685	IEA	BP
209875_s_at	6696	NM_000582	P10451	secreted phosphoprotein 1	GO:0050840	IEA	MF
209875_s_at	6696	NM_000582	Q3LGB0	secreted phosphoprotein 1	GO:0001649	IEA	BP
209875_s_at	6696	NM_000582	Q3LGB0	secreted phosphoprotein 1	GO:0005125	IEA	MF
209875_s_at	6696	NM_000582	Q3LGB0	secreted phosphoprotein 1	GO:0005576	TAS	CC
209875_s_at	6696	NM_000582	Q3LGB0	secreted phosphoprotein 1	GO:0005615	IDA	CC
209875_s_at	6696	NM_000582	Q3LGB0	secreted phosphoprotein 1	GO:0006954	IEA	BP
209875_s_at	6696	NM_000582	Q3LGB0	secreted phosphoprotein 1	GO:0007155	IEA	BP
209875_s_at	6696	NM_000582	Q3LGB0	secreted phosphoprotein 1	GO:0007566	TAS	BP
209875_s_at	6696	NM_000582	Q3LGB0	secreted phosphoprotein 1	GO:0010811	IEA	BP
209875_s_at	6696	NM_000582	Q3LGB0	secreted phosphoprotein 1	GO:0030593	IEA	BP
209875_s_at	6696	NM_000582	Q3LGB0	secreted phosphoprotein 1	GO:0031214	IEA	BP
209875_s_at	6696	NM_000582	Q3LGB0	secreted phosphoprotein 1	GO:0031988	IEA	CC
209875_s_at	6696	NM_000582	Q3LGB0	secreted phosphoprotein 1	GO:0033280	IDA	BP
209875_s_at	6696	NM_000582	Q3LGB0	secreted phosphoprotein 1	GO:0042995	IEA	CC
209875_s_at	6696	NM_000582	Q3LGB0	secreted phosphoprotein 1	GO:0045177	IEA	CC
209875_s_at	6696	NM_000582	Q3LGB0	secreted phosphoprotein 1	GO:0045780	IEA	BP
209875_s_at	6696	NM_000582	Q3LGB0	secreted phosphoprotein 1	GO:0046697	TAS	BP
209875_s_at	6696	NM_000582	Q3LGB0	secreted phosphoprotein 1	GO:0048471	IEA	CC
209875_s_at	6696	NM_000582	Q3LGB0	secreted phosphoprotein 1	GO:0048545	IEA	BP
209875_s_at	6696	NM_000582	Q3LGB0	secreted phosphoprotein 1	GO:0048685	IEA	BP
209875_s_at	6696	NM_000582	Q3LGB0	secreted phosphoprotein 1	GO:0050840	IEA	MF
209875_s_at	6696	NM_001040058	B7Z351	secreted phosphoprotein 1	GO:0001649	IEA	BP
209875_s_at	6696	NM_001040058	B7Z351	secreted phosphoprotein 1	GO:0005125	IEA	MF
209875_s_at	6696	NM_001040058	B7Z351	secreted phosphoprotein 1	GO:0005576	TAS	CC
209875_s_at	6696	NM_001040058	B7Z351	secreted phosphoprotein 1	GO:0005615	IDA	CC
209875_s_at	6696	NM_001040058	B7Z351	secreted phosphoprotein 1	GO:0006954	IEA	BP
209875_s_at	6696	NM_001040058	B7Z351	secreted phosphoprotein 1	GO:0007155	IEA	BP
209875_s_at	6696	NM_001040058	B7Z351	secreted phosphoprotein 1	GO:0007566	TAS	BP
209875_s_at	6696	NM_001040058	B7Z351	secreted phosphoprotein 1	GO:0010811	IEA	BP
209875_s_at	6696	NM_001040058	B7Z351	secreted phosphoprotein 1	GO:0030593	IEA	BP
209875_s_at	6696	NM_001040058	B7Z351	secreted phosphoprotein 1	GO:0031214	IEA	BP
209875_s_at	6696	NM_001040058	B7Z351	secreted phosphoprotein 1	GO:0031988	IEA	CC
209875_s_at	6696	NM_001040058	B7Z351	secreted phosphoprotein 1	GO:0033280	IDA	BP
209875_s_at	6696	NM_001040058	B7Z351	secreted phosphoprotein 1	GO:0042995	IEA	CC
209875_s_at	6696	NM_001040058	B7Z351	secreted phosphoprotein 1	GO:0045177	IEA	CC
209875_s_at	6696	NM_001040058	B7Z351	secreted phosphoprotein 1	GO:0045780	IEA	BP
209875_s_at	6696	NM_001040058	B7Z351	secreted phosphoprotein 1	GO:0046697	TAS	BP
209875_s_at	6696	NM_001040058	B7Z351	secreted phosphoprotein 1	GO:0048471	IEA	CC
209875_s_at	6696	NM_001040058	B7Z351	secreted phosphoprotein 1	GO:0048545	IEA	BP
209875_s_at	6696	NM_001040058	B7Z351	secreted phosphoprotein 1	GO:0048685	IEA	BP
209875_s_at	6696	NM_001040058	B7Z351	secreted phosphoprotein 1	GO:0050840	IEA	MF
209875_s_at	6696	NM_001040058	P10451	secreted phosphoprotein 1	GO:0001649	IEA	BP
209875_s_at	6696	NM_001040058	P10451	secreted phosphoprotein 1	GO:0005125	IEA	MF
209875_s_at	6696	NM_001040058	P10451	secreted phosphoprotein 1	GO:0005576	TAS	CC
209875_s_at	6696	NM_001040058	P10451	secreted phosphoprotein 1	GO:0005615	IDA	CC
209875_s_at	6696	NM_001040058	P10451	secreted phosphoprotein 1	GO:0006954	IEA	BP
209875_s_at	6696	NM_001040058	P10451	secreted phosphoprotein 1	GO:0007155	IEA	BP
209875_s_at	6696	NM_001040058	P10451	secreted phosphoprotein 1	GO:0007566	TAS	BP
209875_s_at	6696	NM_001040058	P10451	secreted phosphoprotein 1	GO:0010811	IEA	BP
209875_s_at	6696	NM_001040058	P10451	secreted phosphoprotein 1	GO:0030593	IEA	BP
209875_s_at	6696	NM_001040058	P10451	secreted phosphoprotein 1	GO:0031214	IEA	BP
209875_s_at	6696	NM_001040058	P10451	secreted phosphoprotein 1	GO:0031988	IEA	CC
209875_s_at	6696	NM_001040058	P10451	secreted phosphoprotein 1	GO:0033280	IDA	BP
209875_s_at	6696	NM_001040058	P10451	secreted phosphoprotein 1	GO:0042995	IEA	CC
209875_s_at	6696	NM_001040058	P10451	secreted phosphoprotein 1	GO:0045177	IEA	CC
209875_s_at	6696	NM_001040058	P10451	secreted phosphoprotein 1	GO:0045780	IEA	BP
209875_s_at	6696	NM_001040058	P10451	secreted phosphoprotein 1	GO:0046697	TAS	BP
209875_s_at	6696	NM_001040058	P10451	secreted phosphoprotein 1	GO:0048471	IEA	CC
209875_s_at	6696	NM_001040058	P10451	secreted phosphoprotein 1	GO:0048545	IEA	BP
209875_s_at	6696	NM_001040058	P10451	secreted phosphoprotein 1	GO:0048685	IEA	BP
209875_s_at	6696	NM_001040058	P10451	secreted phosphoprotein 1	GO:0050840	IEA	MF
209875_s_at	6696	NM_001040058	Q3LGB0	secreted phosphoprotein 1	GO:0001649	IEA	BP
209875_s_at	6696	NM_001040058	Q3LGB0	secreted phosphoprotein 1	GO:0005125	IEA	MF
209875_s_at	6696	NM_001040058	Q3LGB0	secreted phosphoprotein 1	GO:0005576	TAS	CC
209875_s_at	6696	NM_001040058	Q3LGB0	secreted phosphoprotein 1	GO:0005615	IDA	CC
209875_s_at	6696	NM_001040058	Q3LGB0	secreted phosphoprotein 1	GO:0006954	IEA	BP
209875_s_at	6696	NM_001040058	Q3LGB0	secreted phosphoprotein 1	GO:0007155	IEA	BP
209875_s_at	6696	NM_001040058	Q3LGB0	secreted phosphoprotein 1	GO:0007566	TAS	BP
209875_s_at	6696	NM_001040058	Q3LGB0	secreted phosphoprotein 1	GO:0010811	IEA	BP
209875_s_at	6696	NM_001040058	Q3LGB0	secreted phosphoprotein 1	GO:0030593	IEA	BP
209875_s_at	6696	NM_001040058	Q3LGB0	secreted phosphoprotein 1	GO:0031214	IEA	BP
209875_s_at	6696	NM_001040058	Q3LGB0	secreted phosphoprotein 1	GO:0031988	IEA	CC
209875_s_at	6696	NM_001040058	Q3LGB0	secreted phosphoprotein 1	GO:0033280	IDA	BP
209875_s_at	6696	NM_001040058	Q3LGB0	secreted phosphoprotein 1	GO:0042995	IEA	CC
209875_s_at	6696	NM_001040058	Q3LGB0	secreted phosphoprotein 1	GO:0045177	IEA	CC
209875_s_at	6696	NM_001040058	Q3LGB0	secreted phosphoprotein 1	GO:0045780	IEA	BP
209875_s_at	6696	NM_001040058	Q3LGB0	secreted phosphoprotein 1	GO:0046697	TAS	BP
209875_s_at	6696	NM_001040058	Q3LGB0	secreted phosphoprotein 1	GO:0048471	IEA	CC
209875_s_at	6696	NM_001040058	Q3LGB0	secreted phosphoprotein 1	GO:0048545	IEA	BP
209875_s_at	6696	NM_001040058	Q3LGB0	secreted phosphoprotein 1	GO:0048685	IEA	BP
209875_s_at	6696	NM_001040058	Q3LGB0	secreted phosphoprotein 1	GO:0050840	IEA	MF
209875_s_at	6696	NM_001040060	B7Z351	secreted phosphoprotein 1	GO:0001649	IEA	BP
209875_s_at	6696	NM_001040060	B7Z351	secreted phosphoprotein 1	GO:0005125	IEA	MF
209875_s_at	6696	NM_001040060	B7Z351	secreted phosphoprotein 1	GO:0005576	TAS	CC
209875_s_at	6696	NM_001040060	B7Z351	secreted phosphoprotein 1	GO:0005615	IDA	CC
209875_s_at	6696	NM_001040060	B7Z351	secreted phosphoprotein 1	GO:0006954	IEA	BP
209875_s_at	6696	NM_001040060	B7Z351	secreted phosphoprotein 1	GO:0007155	IEA	BP
209875_s_at	6696	NM_001040060	B7Z351	secreted phosphoprotein 1	GO:0007566	TAS	BP
209875_s_at	6696	NM_001040060	B7Z351	secreted phosphoprotein 1	GO:0010811	IEA	BP
209875_s_at	6696	NM_001040060	B7Z351	secreted phosphoprotein 1	GO:0030593	IEA	BP
209875_s_at	6696	NM_001040060	B7Z351	secreted phosphoprotein 1	GO:0031214	IEA	BP
209875_s_at	6696	NM_001040060	B7Z351	secreted phosphoprotein 1	GO:0031988	IEA	CC
209875_s_at	6696	NM_001040060	B7Z351	secreted phosphoprotein 1	GO:0033280	IDA	BP
209875_s_at	6696	NM_001040060	B7Z351	secreted phosphoprotein 1	GO:0042995	IEA	CC
209875_s_at	6696	NM_001040060	B7Z351	secreted phosphoprotein 1	GO:0045177	IEA	CC
209875_s_at	6696	NM_001040060	B7Z351	secreted phosphoprotein 1	GO:0045780	IEA	BP
209875_s_at	6696	NM_001040060	B7Z351	secreted phosphoprotein 1	GO:0046697	TAS	BP
209875_s_at	6696	NM_001040060	B7Z351	secreted phosphoprotein 1	GO:0048471	IEA	CC
209875_s_at	6696	NM_001040060	B7Z351	secreted phosphoprotein 1	GO:0048545	IEA	BP
209875_s_at	6696	NM_001040060	B7Z351	secreted phosphoprotein 1	GO:0048685	IEA	BP
209875_s_at	6696	NM_001040060	B7Z351	secreted phosphoprotein 1	GO:0050840	IEA	MF
209875_s_at	6696	NM_001040060	P10451	secreted phosphoprotein 1	GO:0001649	IEA	BP
209875_s_at	6696	NM_001040060	P10451	secreted phosphoprotein 1	GO:0005125	IEA	MF
209875_s_at	6696	NM_001040060	P10451	secreted phosphoprotein 1	GO:0005576	TAS	CC
209875_s_at	6696	NM_001040060	P10451	secreted phosphoprotein 1	GO:0005615	IDA	CC
209875_s_at	6696	NM_001040060	P10451	secreted phosphoprotein 1	GO:0006954	IEA	BP
209875_s_at	6696	NM_001040060	P10451	secreted phosphoprotein 1	GO:0007155	IEA	BP
209875_s_at	6696	NM_001040060	P10451	secreted phosphoprotein 1	GO:0007566	TAS	BP
209875_s_at	6696	NM_001040060	P10451	secreted phosphoprotein 1	GO:0010811	IEA	BP
209875_s_at	6696	NM_001040060	P10451	secreted phosphoprotein 1	GO:0030593	IEA	BP
209875_s_at	6696	NM_001040060	P10451	secreted phosphoprotein 1	GO:0031214	IEA	BP
209875_s_at	6696	NM_001040060	P10451	secreted phosphoprotein 1	GO:0031988	IEA	CC
209875_s_at	6696	NM_001040060	P10451	secreted phosphoprotein 1	GO:0033280	IDA	BP
209875_s_at	6696	NM_001040060	P10451	secreted phosphoprotein 1	GO:0042995	IEA	CC
209875_s_at	6696	NM_001040060	P10451	secreted phosphoprotein 1	GO:0045177	IEA	CC
209875_s_at	6696	NM_001040060	P10451	secreted phosphoprotein 1	GO:0045780	IEA	BP
209875_s_at	6696	NM_001040060	P10451	secreted phosphoprotein 1	GO:0046697	TAS	BP
209875_s_at	6696	NM_001040060	P10451	secreted phosphoprotein 1	GO:0048471	IEA	CC
209875_s_at	6696	NM_001040060	P10451	secreted phosphoprotein 1	GO:0048545	IEA	BP
209875_s_at	6696	NM_001040060	P10451	secreted phosphoprotein 1	GO:0048685	IEA	BP
209875_s_at	6696	NM_001040060	P10451	secreted phosphoprotein 1	GO:0050840	IEA	MF
209875_s_at	6696	NM_001040060	Q3LGB0	secreted phosphoprotein 1	GO:0001649	IEA	BP
209875_s_at	6696	NM_001040060	Q3LGB0	secreted phosphoprotein 1	GO:0005125	IEA	MF
209875_s_at	6696	NM_001040060	Q3LGB0	secreted phosphoprotein 1	GO:0005576	TAS	CC
209875_s_at	6696	NM_001040060	Q3LGB0	secreted phosphoprotein 1	GO:0005615	IDA	CC
209875_s_at	6696	NM_001040060	Q3LGB0	secreted phosphoprotein 1	GO:0006954	IEA	BP
209875_s_at	6696	NM_001040060	Q3LGB0	secreted phosphoprotein 1	GO:0007155	IEA	BP
209875_s_at	6696	NM_001040060	Q3LGB0	secreted phosphoprotein 1	GO:0007566	TAS	BP
209875_s_at	6696	NM_001040060	Q3LGB0	secreted phosphoprotein 1	GO:0010811	IEA	BP
209875_s_at	6696	NM_001040060	Q3LGB0	secreted phosphoprotein 1	GO:0030593	IEA	BP
209875_s_at	6696	NM_001040060	Q3LGB0	secreted phosphoprotein 1	GO:0031214	IEA	BP
209875_s_at	6696	NM_001040060	Q3LGB0	secreted phosphoprotein 1	GO:0031988	IEA	CC
209875_s_at	6696	NM_001040060	Q3LGB0	secreted phosphoprotein 1	GO:0033280	IDA	BP
209875_s_at	6696	NM_001040060	Q3LGB0	secreted phosphoprotein 1	GO:0042995	IEA	CC
209875_s_at	6696	NM_001040060	Q3LGB0	secreted phosphoprotein 1	GO:0045177	IEA	CC
209875_s_at	6696	NM_001040060	Q3LGB0	secreted phosphoprotein 1	GO:0045780	IEA	BP
209875_s_at	6696	NM_001040060	Q3LGB0	secreted phosphoprotein 1	GO:0046697	TAS	BP
209875_s_at	6696	NM_001040060	Q3LGB0	secreted phosphoprotein 1	GO:0048471	IEA	CC
209875_s_at	6696	NM_001040060	Q3LGB0	secreted phosphoprotein 1	GO:0048545	IEA	BP
209875_s_at	6696	NM_001040060	Q3LGB0	secreted phosphoprotein 1	GO:0048685	IEA	BP
209875_s_at	6696	NM_001040060	Q3LGB0	secreted phosphoprotein 1	GO:0050840	IEA	MF
209875_s_at	6696	NM_001251829	B7Z351	secreted phosphoprotein 1	GO:0001649	IEA	BP
209875_s_at	6696	NM_001251829	B7Z351	secreted phosphoprotein 1	GO:0005125	IEA	MF
209875_s_at	6696	NM_001251829	B7Z351	secreted phosphoprotein 1	GO:0005576	TAS	CC
209875_s_at	6696	NM_001251829	B7Z351	secreted phosphoprotein 1	GO:0005615	IDA	CC
209875_s_at	6696	NM_001251829	B7Z351	secreted phosphoprotein 1	GO:0006954	IEA	BP
209875_s_at	6696	NM_001251829	B7Z351	secreted phosphoprotein 1	GO:0007155	IEA	BP
209875_s_at	6696	NM_001251829	B7Z351	secreted phosphoprotein 1	GO:0007566	TAS	BP
209875_s_at	6696	NM_001251829	B7Z351	secreted phosphoprotein 1	GO:0010811	IEA	BP
209875_s_at	6696	NM_001251829	B7Z351	secreted phosphoprotein 1	GO:0030593	IEA	BP
209875_s_at	6696	NM_001251829	B7Z351	secreted phosphoprotein 1	GO:0031214	IEA	BP
209875_s_at	6696	NM_001251829	B7Z351	secreted phosphoprotein 1	GO:0031988	IEA	CC
209875_s_at	6696	NM_001251829	B7Z351	secreted phosphoprotein 1	GO:0033280	IDA	BP
209875_s_at	6696	NM_001251829	B7Z351	secreted phosphoprotein 1	GO:0042995	IEA	CC
209875_s_at	6696	NM_001251829	B7Z351	secreted phosphoprotein 1	GO:0045177	IEA	CC
209875_s_at	6696	NM_001251829	B7Z351	secreted phosphoprotein 1	GO:0045780	IEA	BP
209875_s_at	6696	NM_001251829	B7Z351	secreted phosphoprotein 1	GO:0046697	TAS	BP
209875_s_at	6696	NM_001251829	B7Z351	secreted phosphoprotein 1	GO:0048471	IEA	CC
209875_s_at	6696	NM_001251829	B7Z351	secreted phosphoprotein 1	GO:0048545	IEA	BP
209875_s_at	6696	NM_001251829	B7Z351	secreted phosphoprotein 1	GO:0048685	IEA	BP
209875_s_at	6696	NM_001251829	B7Z351	secreted phosphoprotein 1	GO:0050840	IEA	MF
209875_s_at	6696	NM_001251829	P10451	secreted phosphoprotein 1	GO:0001649	IEA	BP
209875_s_at	6696	NM_001251829	P10451	secreted phosphoprotein 1	GO:0005125	IEA	MF
209875_s_at	6696	NM_001251829	P10451	secreted phosphoprotein 1	GO:0005576	TAS	CC
209875_s_at	6696	NM_001251829	P10451	secreted phosphoprotein 1	GO:0005615	IDA	CC
209875_s_at	6696	NM_001251829	P10451	secreted phosphoprotein 1	GO:0006954	IEA	BP
209875_s_at	6696	NM_001251829	P10451	secreted phosphoprotein 1	GO:0007155	IEA	BP
209875_s_at	6696	NM_001251829	P10451	secreted phosphoprotein 1	GO:0007566	TAS	BP
209875_s_at	6696	NM_001251829	P10451	secreted phosphoprotein 1	GO:0010811	IEA	BP
209875_s_at	6696	NM_001251829	P10451	secreted phosphoprotein 1	GO:0030593	IEA	BP
209875_s_at	6696	NM_001251829	P10451	secreted phosphoprotein 1	GO:0031214	IEA	BP
209875_s_at	6696	NM_001251829	P10451	secreted phosphoprotein 1	GO:0031988	IEA	CC
209875_s_at	6696	NM_001251829	P10451	secreted phosphoprotein 1	GO:0033280	IDA	BP
209875_s_at	6696	NM_001251829	P10451	secreted phosphoprotein 1	GO:0042995	IEA	CC
209875_s_at	6696	NM_001251829	P10451	secreted phosphoprotein 1	GO:0045177	IEA	CC
209875_s_at	6696	NM_001251829	P10451	secreted phosphoprotein 1	GO:0045780	IEA	BP
209875_s_at	6696	NM_001251829	P10451	secreted phosphoprotein 1	GO:0046697	TAS	BP
209875_s_at	6696	NM_001251829	P10451	secreted phosphoprotein 1	GO:0048471	IEA	CC
209875_s_at	6696	NM_001251829	P10451	secreted phosphoprotein 1	GO:0048545	IEA	BP
209875_s_at	6696	NM_001251829	P10451	secreted phosphoprotein 1	GO:0048685	IEA	BP
209875_s_at	6696	NM_001251829	P10451	secreted phosphoprotein 1	GO:0050840	IEA	MF
209875_s_at	6696	NM_001251829	Q3LGB0	secreted phosphoprotein 1	GO:0001649	IEA	BP
209875_s_at	6696	NM_001251829	Q3LGB0	secreted phosphoprotein 1	GO:0005125	IEA	MF
209875_s_at	6696	NM_001251829	Q3LGB0	secreted phosphoprotein 1	GO:0005576	TAS	CC
209875_s_at	6696	NM_001251829	Q3LGB0	secreted phosphoprotein 1	GO:0005615	IDA	CC
209875_s_at	6696	NM_001251829	Q3LGB0	secreted phosphoprotein 1	GO:0006954	IEA	BP
209875_s_at	6696	NM_001251829	Q3LGB0	secreted phosphoprotein 1	GO:0007155	IEA	BP
209875_s_at	6696	NM_001251829	Q3LGB0	secreted phosphoprotein 1	GO:0007566	TAS	BP
209875_s_at	6696	NM_001251829	Q3LGB0	secreted phosphoprotein 1	GO:0010811	IEA	BP
209875_s_at	6696	NM_001251829	Q3LGB0	secreted phosphoprotein 1	GO:0030593	IEA	BP
209875_s_at	6696	NM_001251829	Q3LGB0	secreted phosphoprotein 1	GO:0031214	IEA	BP
209875_s_at	6696	NM_001251829	Q3LGB0	secreted phosphoprotein 1	GO:0031988	IEA	CC
209875_s_at	6696	NM_001251829	Q3LGB0	secreted phosphoprotein 1	GO:0033280	IDA	BP
209875_s_at	6696	NM_001251829	Q3LGB0	secreted phosphoprotein 1	GO:0042995	IEA	CC
209875_s_at	6696	NM_001251829	Q3LGB0	secreted phosphoprotein 1	GO:0045177	IEA	CC
209875_s_at	6696	NM_001251829	Q3LGB0	secreted phosphoprotein 1	GO:0045780	IEA	BP
209875_s_at	6696	NM_001251829	Q3LGB0	secreted phosphoprotein 1	GO:0046697	TAS	BP
209875_s_at	6696	NM_001251829	Q3LGB0	secreted phosphoprotein 1	GO:0048471	IEA	CC
209875_s_at	6696	NM_001251829	Q3LGB0	secreted phosphoprotein 1	GO:0048545	IEA	BP
209875_s_at	6696	NM_001251829	Q3LGB0	secreted phosphoprotein 1	GO:0048685	IEA	BP
209875_s_at	6696	NM_001251829	Q3LGB0	secreted phosphoprotein 1	GO:0050840	IEA	MF
209875_s_at	6696	NM_001251830	B7Z351	secreted phosphoprotein 1	GO:0001649	IEA	BP
209875_s_at	6696	NM_001251830	B7Z351	secreted phosphoprotein 1	GO:0005125	IEA	MF
209875_s_at	6696	NM_001251830	B7Z351	secreted phosphoprotein 1	GO:0005576	TAS	CC
209875_s_at	6696	NM_001251830	B7Z351	secreted phosphoprotein 1	GO:0005615	IDA	CC
209875_s_at	6696	NM_001251830	B7Z351	secreted phosphoprotein 1	GO:0006954	IEA	BP
209875_s_at	6696	NM_001251830	B7Z351	secreted phosphoprotein 1	GO:0007155	IEA	BP
209875_s_at	6696	NM_001251830	B7Z351	secreted phosphoprotein 1	GO:0007566	TAS	BP
209875_s_at	6696	NM_001251830	B7Z351	secreted phosphoprotein 1	GO:0010811	IEA	BP
209875_s_at	6696	NM_001251830	B7Z351	secreted phosphoprotein 1	GO:0030593	IEA	BP
209875_s_at	6696	NM_001251830	B7Z351	secreted phosphoprotein 1	GO:0031214	IEA	BP
209875_s_at	6696	NM_001251830	B7Z351	secreted phosphoprotein 1	GO:0031988	IEA	CC
209875_s_at	6696	NM_001251830	B7Z351	secreted phosphoprotein 1	GO:0033280	IDA	BP
209875_s_at	6696	NM_001251830	B7Z351	secreted phosphoprotein 1	GO:0042995	IEA	CC
209875_s_at	6696	NM_001251830	B7Z351	secreted phosphoprotein 1	GO:0045177	IEA	CC
209875_s_at	6696	NM_001251830	B7Z351	secreted phosphoprotein 1	GO:0045780	IEA	BP
209875_s_at	6696	NM_001251830	B7Z351	secreted phosphoprotein 1	GO:0046697	TAS	BP
209875_s_at	6696	NM_001251830	B7Z351	secreted phosphoprotein 1	GO:0048471	IEA	CC
209875_s_at	6696	NM_001251830	B7Z351	secreted phosphoprotein 1	GO:0048545	IEA	BP
209875_s_at	6696	NM_001251830	B7Z351	secreted phosphoprotein 1	GO:0048685	IEA	BP
209875_s_at	6696	NM_001251830	B7Z351	secreted phosphoprotein 1	GO:0050840	IEA	MF
209875_s_at	6696	NM_001251830	P10451	secreted phosphoprotein 1	GO:0001649	IEA	BP
209875_s_at	6696	NM_001251830	P10451	secreted phosphoprotein 1	GO:0005125	IEA	MF
209875_s_at	6696	NM_001251830	P10451	secreted phosphoprotein 1	GO:0005576	TAS	CC
209875_s_at	6696	NM_001251830	P10451	secreted phosphoprotein 1	GO:0005615	IDA	CC
209875_s_at	6696	NM_001251830	P10451	secreted phosphoprotein 1	GO:0006954	IEA	BP
209875_s_at	6696	NM_001251830	P10451	secreted phosphoprotein 1	GO:0007155	IEA	BP
209875_s_at	6696	NM_001251830	P10451	secreted phosphoprotein 1	GO:0007566	TAS	BP
209875_s_at	6696	NM_001251830	P10451	secreted phosphoprotein 1	GO:0010811	IEA	BP
209875_s_at	6696	NM_001251830	P10451	secreted phosphoprotein 1	GO:0030593	IEA	BP
209875_s_at	6696	NM_001251830	P10451	secreted phosphoprotein 1	GO:0031214	IEA	BP
209875_s_at	6696	NM_001251830	P10451	secreted phosphoprotein 1	GO:0031988	IEA	CC
209875_s_at	6696	NM_001251830	P10451	secreted phosphoprotein 1	GO:0033280	IDA	BP
209875_s_at	6696	NM_001251830	P10451	secreted phosphoprotein 1	GO:0042995	IEA	CC
209875_s_at	6696	NM_001251830	P10451	secreted phosphoprotein 1	GO:0045177	IEA	CC
209875_s_at	6696	NM_001251830	P10451	secreted phosphoprotein 1	GO:0045780	IEA	BP
209875_s_at	6696	NM_001251830	P10451	secreted phosphoprotein 1	GO:0046697	TAS	BP
209875_s_at	6696	NM_001251830	P10451	secreted phosphoprotein 1	GO:0048471	IEA	CC
209875_s_at	6696	NM_001251830	P10451	secreted phosphoprotein 1	GO:0048545	IEA	BP
209875_s_at	6696	NM_001251830	P10451	secreted phosphoprotein 1	GO:0048685	IEA	BP
209875_s_at	6696	NM_001251830	P10451	secreted phosphoprotein 1	GO:0050840	IEA	MF
209875_s_at	6696	NM_001251830	Q3LGB0	secreted phosphoprotein 1	GO:0001649	IEA	BP
209875_s_at	6696	NM_001251830	Q3LGB0	secreted phosphoprotein 1	GO:0005125	IEA	MF
209875_s_at	6696	NM_001251830	Q3LGB0	secreted phosphoprotein 1	GO:0005576	TAS	CC
209875_s_at	6696	NM_001251830	Q3LGB0	secreted phosphoprotein 1	GO:0005615	IDA	CC
209875_s_at	6696	NM_001251830	Q3LGB0	secreted phosphoprotein 1	GO:0006954	IEA	BP
209875_s_at	6696	NM_001251830	Q3LGB0	secreted phosphoprotein 1	GO:0007155	IEA	BP
209875_s_at	6696	NM_001251830	Q3LGB0	secreted phosphoprotein 1	GO:0007566	TAS	BP
209875_s_at	6696	NM_001251830	Q3LGB0	secreted phosphoprotein 1	GO:0010811	IEA	BP
209875_s_at	6696	NM_001251830	Q3LGB0	secreted phosphoprotein 1	GO:0030593	IEA	BP
209875_s_at	6696	NM_001251830	Q3LGB0	secreted phosphoprotein 1	GO:0031214	IEA	BP
209875_s_at	6696	NM_001251830	Q3LGB0	secreted phosphoprotein 1	GO:0031988	IEA	CC
209875_s_at	6696	NM_001251830	Q3LGB0	secreted phosphoprotein 1	GO:0033280	IDA	BP
209875_s_at	6696	NM_001251830	Q3LGB0	secreted phosphoprotein 1	GO:0042995	IEA	CC
209875_s_at	6696	NM_001251830	Q3LGB0	secreted phosphoprotein 1	GO:0045177	IEA	CC
209875_s_at	6696	NM_001251830	Q3LGB0	secreted phosphoprotein 1	GO:0045780	IEA	BP
209875_s_at	6696	NM_001251830	Q3LGB0	secreted phosphoprotein 1	GO:0046697	TAS	BP
209875_s_at	6696	NM_001251830	Q3LGB0	secreted phosphoprotein 1	GO:0048471	IEA	CC
209875_s_at	6696	NM_001251830	Q3LGB0	secreted phosphoprotein 1	GO:0048545	IEA	BP
209875_s_at	6696	NM_001251830	Q3LGB0	secreted phosphoprotein 1	GO:0048685	IEA	BP
209875_s_at	6696	NM_001251830	Q3LGB0	secreted phosphoprotein 1	GO:0050840	IEA	MF
209875_s_at	6696	NP_000573	B7Z351	secreted phosphoprotein 1	GO:0001649	IEA	BP
209875_s_at	6696	NP_000573	B7Z351	secreted phosphoprotein 1	GO:0005125	IEA	MF
209875_s_at	6696	NP_000573	B7Z351	secreted phosphoprotein 1	GO:0005576	TAS	CC
209875_s_at	6696	NP_000573	B7Z351	secreted phosphoprotein 1	GO:0005615	IDA	CC
209875_s_at	6696	NP_000573	B7Z351	secreted phosphoprotein 1	GO:0006954	IEA	BP
209875_s_at	6696	NP_000573	B7Z351	secreted phosphoprotein 1	GO:0007155	IEA	BP
209875_s_at	6696	NP_000573	B7Z351	secreted phosphoprotein 1	GO:0007566	TAS	BP
209875_s_at	6696	NP_000573	B7Z351	secreted phosphoprotein 1	GO:0010811	IEA	BP
209875_s_at	6696	NP_000573	B7Z351	secreted phosphoprotein 1	GO:0030593	IEA	BP
209875_s_at	6696	NP_000573	B7Z351	secreted phosphoprotein 1	GO:0031214	IEA	BP
209875_s_at	6696	NP_000573	B7Z351	secreted phosphoprotein 1	GO:0031988	IEA	CC
209875_s_at	6696	NP_000573	B7Z351	secreted phosphoprotein 1	GO:0033280	IDA	BP
209875_s_at	6696	NP_000573	B7Z351	secreted phosphoprotein 1	GO:0042995	IEA	CC
209875_s_at	6696	NP_000573	B7Z351	secreted phosphoprotein 1	GO:0045177	IEA	CC
209875_s_at	6696	NP_000573	B7Z351	secreted phosphoprotein 1	GO:0045780	IEA	BP
209875_s_at	6696	NP_000573	B7Z351	secreted phosphoprotein 1	GO:0046697	TAS	BP
209875_s_at	6696	NP_000573	B7Z351	secreted phosphoprotein 1	GO:0048471	IEA	CC
209875_s_at	6696	NP_000573	B7Z351	secreted phosphoprotein 1	GO:0048545	IEA	BP
209875_s_at	6696	NP_000573	B7Z351	secreted phosphoprotein 1	GO:0048685	IEA	BP
209875_s_at	6696	NP_000573	B7Z351	secreted phosphoprotein 1	GO:0050840	IEA	MF
209875_s_at	6696	NP_000573	P10451	secreted phosphoprotein 1	GO:0001649	IEA	BP
209875_s_at	6696	NP_000573	P10451	secreted phosphoprotein 1	GO:0005125	IEA	MF
209875_s_at	6696	NP_000573	P10451	secreted phosphoprotein 1	GO:0005576	TAS	CC
209875_s_at	6696	NP_000573	P10451	secreted phosphoprotein 1	GO:0005615	IDA	CC
209875_s_at	6696	NP_000573	P10451	secreted phosphoprotein 1	GO:0006954	IEA	BP
209875_s_at	6696	NP_000573	P10451	secreted phosphoprotein 1	GO:0007155	IEA	BP
209875_s_at	6696	NP_000573	P10451	secreted phosphoprotein 1	GO:0007566	TAS	BP
209875_s_at	6696	NP_000573	P10451	secreted phosphoprotein 1	GO:0010811	IEA	BP
209875_s_at	6696	NP_000573	P10451	secreted phosphoprotein 1	GO:0030593	IEA	BP
209875_s_at	6696	NP_000573	P10451	secreted phosphoprotein 1	GO:0031214	IEA	BP
209875_s_at	6696	NP_000573	P10451	secreted phosphoprotein 1	GO:0031988	IEA	CC
209875_s_at	6696	NP_000573	P10451	secreted phosphoprotein 1	GO:0033280	IDA	BP
209875_s_at	6696	NP_000573	P10451	secreted phosphoprotein 1	GO:0042995	IEA	CC
209875_s_at	6696	NP_000573	P10451	secreted phosphoprotein 1	GO:0045177	IEA	CC
209875_s_at	6696	NP_000573	P10451	secreted phosphoprotein 1	GO:0045780	IEA	BP
209875_s_at	6696	NP_000573	P10451	secreted phosphoprotein 1	GO:0046697	TAS	BP
209875_s_at	6696	NP_000573	P10451	secreted phosphoprotein 1	GO:0048471	IEA	CC
209875_s_at	6696	NP_000573	P10451	secreted phosphoprotein 1	GO:0048545	IEA	BP
209875_s_at	6696	NP_000573	P10451	secreted phosphoprotein 1	GO:0048685	IEA	BP
209875_s_at	6696	NP_000573	P10451	secreted phosphoprotein 1	GO:0050840	IEA	MF
209875_s_at	6696	NP_000573	Q3LGB0	secreted phosphoprotein 1	GO:0001649	IEA	BP
209875_s_at	6696	NP_000573	Q3LGB0	secreted phosphoprotein 1	GO:0005125	IEA	MF
209875_s_at	6696	NP_000573	Q3LGB0	secreted phosphoprotein 1	GO:0005576	TAS	CC
209875_s_at	6696	NP_000573	Q3LGB0	secreted phosphoprotein 1	GO:0005615	IDA	CC
209875_s_at	6696	NP_000573	Q3LGB0	secreted phosphoprotein 1	GO:0006954	IEA	BP
209875_s_at	6696	NP_000573	Q3LGB0	secreted phosphoprotein 1	GO:0007155	IEA	BP
209875_s_at	6696	NP_000573	Q3LGB0	secreted phosphoprotein 1	GO:0007566	TAS	BP
209875_s_at	6696	NP_000573	Q3LGB0	secreted phosphoprotein 1	GO:0010811	IEA	BP
209875_s_at	6696	NP_000573	Q3LGB0	secreted phosphoprotein 1	GO:0030593	IEA	BP
209875_s_at	6696	NP_000573	Q3LGB0	secreted phosphoprotein 1	GO:0031214	IEA	BP
209875_s_at	6696	NP_000573	Q3LGB0	secreted phosphoprotein 1	GO:0031988	IEA	CC
209875_s_at	6696	NP_000573	Q3LGB0	secreted phosphoprotein 1	GO:0033280	IDA	BP
209875_s_at	6696	NP_000573	Q3LGB0	secreted phosphoprotein 1	GO:0042995	IEA	CC
209875_s_at	6696	NP_000573	Q3LGB0	secreted phosphoprotein 1	GO:0045177	IEA	CC
209875_s_at	6696	NP_000573	Q3LGB0	secreted phosphoprotein 1	GO:0045780	IEA	BP
209875_s_at	6696	NP_000573	Q3LGB0	secreted phosphoprotein 1	GO:0046697	TAS	BP
209875_s_at	6696	NP_000573	Q3LGB0	secreted phosphoprotein 1	GO:0048471	IEA	CC
209875_s_at	6696	NP_000573	Q3LGB0	secreted phosphoprotein 1	GO:0048545	IEA	BP
209875_s_at	6696	NP_000573	Q3LGB0	secreted phosphoprotein 1	GO:0048685	IEA	BP
209875_s_at	6696	NP_000573	Q3LGB0	secreted phosphoprotein 1	GO:0050840	IEA	MF
209875_s_at	6696	NP_001035147	B7Z351	secreted phosphoprotein 1	GO:0001649	IEA	BP
209875_s_at	6696	NP_001035147	B7Z351	secreted phosphoprotein 1	GO:0005125	IEA	MF
209875_s_at	6696	NP_001035147	B7Z351	secreted phosphoprotein 1	GO:0005576	TAS	CC
209875_s_at	6696	NP_001035147	B7Z351	secreted phosphoprotein 1	GO:0005615	IDA	CC
209875_s_at	6696	NP_001035147	B7Z351	secreted phosphoprotein 1	GO:0006954	IEA	BP
209875_s_at	6696	NP_001035147	B7Z351	secreted phosphoprotein 1	GO:0007155	IEA	BP
209875_s_at	6696	NP_001035147	B7Z351	secreted phosphoprotein 1	GO:0007566	TAS	BP
209875_s_at	6696	NP_001035147	B7Z351	secreted phosphoprotein 1	GO:0010811	IEA	BP
209875_s_at	6696	NP_001035147	B7Z351	secreted phosphoprotein 1	GO:0030593	IEA	BP
209875_s_at	6696	NP_001035147	B7Z351	secreted phosphoprotein 1	GO:0031214	IEA	BP
209875_s_at	6696	NP_001035147	B7Z351	secreted phosphoprotein 1	GO:0031988	IEA	CC
209875_s_at	6696	NP_001035147	B7Z351	secreted phosphoprotein 1	GO:0033280	IDA	BP
209875_s_at	6696	NP_001035147	B7Z351	secreted phosphoprotein 1	GO:0042995	IEA	CC
209875_s_at	6696	NP_001035147	B7Z351	secreted phosphoprotein 1	GO:0045177	IEA	CC
209875_s_at	6696	NP_001035147	B7Z351	secreted phosphoprotein 1	GO:0045780	IEA	BP
209875_s_at	6696	NP_001035147	B7Z351	secreted phosphoprotein 1	GO:0046697	TAS	BP
209875_s_at	6696	NP_001035147	B7Z351	secreted phosphoprotein 1	GO:0048471	IEA	CC
209875_s_at	6696	NP_001035147	B7Z351	secreted phosphoprotein 1	GO:0048545	IEA	BP
209875_s_at	6696	NP_001035147	B7Z351	secreted phosphoprotein 1	GO:0048685	IEA	BP
209875_s_at	6696	NP_001035147	B7Z351	secreted phosphoprotein 1	GO:0050840	IEA	MF
209875_s_at	6696	NP_001035147	P10451	secreted phosphoprotein 1	GO:0001649	IEA	BP
209875_s_at	6696	NP_001035147	P10451	secreted phosphoprotein 1	GO:0005125	IEA	MF
209875_s_at	6696	NP_001035147	P10451	secreted phosphoprotein 1	GO:0005576	TAS	CC
209875_s_at	6696	NP_001035147	P10451	secreted phosphoprotein 1	GO:0005615	IDA	CC
209875_s_at	6696	NP_001035147	P10451	secreted phosphoprotein 1	GO:0006954	IEA	BP
209875_s_at	6696	NP_001035147	P10451	secreted phosphoprotein 1	GO:0007155	IEA	BP
209875_s_at	6696	NP_001035147	P10451	secreted phosphoprotein 1	GO:0007566	TAS	BP
209875_s_at	6696	NP_001035147	P10451	secreted phosphoprotein 1	GO:0010811	IEA	BP
209875_s_at	6696	NP_001035147	P10451	secreted phosphoprotein 1	GO:0030593	IEA	BP
209875_s_at	6696	NP_001035147	P10451	secreted phosphoprotein 1	GO:0031214	IEA	BP
209875_s_at	6696	NP_001035147	P10451	secreted phosphoprotein 1	GO:0031988	IEA	CC
209875_s_at	6696	NP_001035147	P10451	secreted phosphoprotein 1	GO:0033280	IDA	BP
209875_s_at	6696	NP_001035147	P10451	secreted phosphoprotein 1	GO:0042995	IEA	CC
209875_s_at	6696	NP_001035147	P10451	secreted phosphoprotein 1	GO:0045177	IEA	CC
209875_s_at	6696	NP_001035147	P10451	secreted phosphoprotein 1	GO:0045780	IEA	BP
209875_s_at	6696	NP_001035147	P10451	secreted phosphoprotein 1	GO:0046697	TAS	BP
209875_s_at	6696	NP_001035147	P10451	secreted phosphoprotein 1	GO:0048471	IEA	CC
209875_s_at	6696	NP_001035147	P10451	secreted phosphoprotein 1	GO:0048545	IEA	BP
209875_s_at	6696	NP_001035147	P10451	secreted phosphoprotein 1	GO:0048685	IEA	BP
209875_s_at	6696	NP_001035147	P10451	secreted phosphoprotein 1	GO:0050840	IEA	MF
209875_s_at	6696	NP_001035147	Q3LGB0	secreted phosphoprotein 1	GO:0001649	IEA	BP
209875_s_at	6696	NP_001035147	Q3LGB0	secreted phosphoprotein 1	GO:0005125	IEA	MF
209875_s_at	6696	NP_001035147	Q3LGB0	secreted phosphoprotein 1	GO:0005576	TAS	CC
209875_s_at	6696	NP_001035147	Q3LGB0	secreted phosphoprotein 1	GO:0005615	IDA	CC
209875_s_at	6696	NP_001035147	Q3LGB0	secreted phosphoprotein 1	GO:0006954	IEA	BP
209875_s_at	6696	NP_001035147	Q3LGB0	secreted phosphoprotein 1	GO:0007155	IEA	BP
209875_s_at	6696	NP_001035147	Q3LGB0	secreted phosphoprotein 1	GO:0007566	TAS	BP
209875_s_at	6696	NP_001035147	Q3LGB0	secreted phosphoprotein 1	GO:0010811	IEA	BP
209875_s_at	6696	NP_001035147	Q3LGB0	secreted phosphoprotein 1	GO:0030593	IEA	BP
209875_s_at	6696	NP_001035147	Q3LGB0	secreted phosphoprotein 1	GO:0031214	IEA	BP
209875_s_at	6696	NP_001035147	Q3LGB0	secreted phosphoprotein 1	GO:0031988	IEA	CC
209875_s_at	6696	NP_001035147	Q3LGB0	secreted phosphoprotein 1	GO:0033280	IDA	BP
209875_s_at	6696	NP_001035147	Q3LGB0	secreted phosphoprotein 1	GO:0042995	IEA	CC
209875_s_at	6696	NP_001035147	Q3LGB0	secreted phosphoprotein 1	GO:0045177	IEA	CC
209875_s_at	6696	NP_001035147	Q3LGB0	secreted phosphoprotein 1	GO:0045780	IEA	BP
209875_s_at	6696	NP_001035147	Q3LGB0	secreted phosphoprotein 1	GO:0046697	TAS	BP
209875_s_at	6696	NP_001035147	Q3LGB0	secreted phosphoprotein 1	GO:0048471	IEA	CC
209875_s_at	6696	NP_001035147	Q3LGB0	secreted phosphoprotein 1	GO:0048545	IEA	BP
209875_s_at	6696	NP_001035147	Q3LGB0	secreted phosphoprotein 1	GO:0048685	IEA	BP
209875_s_at	6696	NP_001035147	Q3LGB0	secreted phosphoprotein 1	GO:0050840	IEA	MF
209875_s_at	6696	NP_001035149	B7Z351	secreted phosphoprotein 1	GO:0001649	IEA	BP
209875_s_at	6696	NP_001035149	B7Z351	secreted phosphoprotein 1	GO:0005125	IEA	MF
209875_s_at	6696	NP_001035149	B7Z351	secreted phosphoprotein 1	GO:0005576	TAS	CC
209875_s_at	6696	NP_001035149	B7Z351	secreted phosphoprotein 1	GO:0005615	IDA	CC
209875_s_at	6696	NP_001035149	B7Z351	secreted phosphoprotein 1	GO:0006954	IEA	BP
209875_s_at	6696	NP_001035149	B7Z351	secreted phosphoprotein 1	GO:0007155	IEA	BP
209875_s_at	6696	NP_001035149	B7Z351	secreted phosphoprotein 1	GO:0007566	TAS	BP
209875_s_at	6696	NP_001035149	B7Z351	secreted phosphoprotein 1	GO:0010811	IEA	BP
209875_s_at	6696	NP_001035149	B7Z351	secreted phosphoprotein 1	GO:0030593	IEA	BP
209875_s_at	6696	NP_001035149	B7Z351	secreted phosphoprotein 1	GO:0031214	IEA	BP
209875_s_at	6696	NP_001035149	B7Z351	secreted phosphoprotein 1	GO:0031988	IEA	CC
209875_s_at	6696	NP_001035149	B7Z351	secreted phosphoprotein 1	GO:0033280	IDA	BP
209875_s_at	6696	NP_001035149	B7Z351	secreted phosphoprotein 1	GO:0042995	IEA	CC
209875_s_at	6696	NP_001035149	B7Z351	secreted phosphoprotein 1	GO:0045177	IEA	CC
209875_s_at	6696	NP_001035149	B7Z351	secreted phosphoprotein 1	GO:0045780	IEA	BP
209875_s_at	6696	NP_001035149	B7Z351	secreted phosphoprotein 1	GO:0046697	TAS	BP
209875_s_at	6696	NP_001035149	B7Z351	secreted phosphoprotein 1	GO:0048471	IEA	CC
209875_s_at	6696	NP_001035149	B7Z351	secreted phosphoprotein 1	GO:0048545	IEA	BP
209875_s_at	6696	NP_001035149	B7Z351	secreted phosphoprotein 1	GO:0048685	IEA	BP
209875_s_at	6696	NP_001035149	B7Z351	secreted phosphoprotein 1	GO:0050840	IEA	MF
209875_s_at	6696	NP_001035149	P10451	secreted phosphoprotein 1	GO:0001649	IEA	BP
209875_s_at	6696	NP_001035149	P10451	secreted phosphoprotein 1	GO:0005125	IEA	MF
209875_s_at	6696	NP_001035149	P10451	secreted phosphoprotein 1	GO:0005576	TAS	CC
209875_s_at	6696	NP_001035149	P10451	secreted phosphoprotein 1	GO:0005615	IDA	CC
209875_s_at	6696	NP_001035149	P10451	secreted phosphoprotein 1	GO:0006954	IEA	BP
209875_s_at	6696	NP_001035149	P10451	secreted phosphoprotein 1	GO:0007155	IEA	BP
209875_s_at	6696	NP_001035149	P10451	secreted phosphoprotein 1	GO:0007566	TAS	BP
209875_s_at	6696	NP_001035149	P10451	secreted phosphoprotein 1	GO:0010811	IEA	BP
209875_s_at	6696	NP_001035149	P10451	secreted phosphoprotein 1	GO:0030593	IEA	BP
209875_s_at	6696	NP_001035149	P10451	secreted phosphoprotein 1	GO:0031214	IEA	BP
209875_s_at	6696	NP_001035149	P10451	secreted phosphoprotein 1	GO:0031988	IEA	CC
209875_s_at	6696	NP_001035149	P10451	secreted phosphoprotein 1	GO:0033280	IDA	BP
209875_s_at	6696	NP_001035149	P10451	secreted phosphoprotein 1	GO:0042995	IEA	CC
209875_s_at	6696	NP_001035149	P10451	secreted phosphoprotein 1	GO:0045177	IEA	CC
209875_s_at	6696	NP_001035149	P10451	secreted phosphoprotein 1	GO:0045780	IEA	BP
209875_s_at	6696	NP_001035149	P10451	secreted phosphoprotein 1	GO:0046697	TAS	BP
209875_s_at	6696	NP_001035149	P10451	secreted phosphoprotein 1	GO:0048471	IEA	CC
209875_s_at	6696	NP_001035149	P10451	secreted phosphoprotein 1	GO:0048545	IEA	BP
209875_s_at	6696	NP_001035149	P10451	secreted phosphoprotein 1	GO:0048685	IEA	BP
209875_s_at	6696	NP_001035149	P10451	secreted phosphoprotein 1	GO:0050840	IEA	MF
209875_s_at	6696	NP_001035149	Q3LGB0	secreted phosphoprotein 1	GO:0001649	IEA	BP
209875_s_at	6696	NP_001035149	Q3LGB0	secreted phosphoprotein 1	GO:0005125	IEA	MF
209875_s_at	6696	NP_001035149	Q3LGB0	secreted phosphoprotein 1	GO:0005576	TAS	CC
209875_s_at	6696	NP_001035149	Q3LGB0	secreted phosphoprotein 1	GO:0005615	IDA	CC
209875_s_at	6696	NP_001035149	Q3LGB0	secreted phosphoprotein 1	GO:0006954	IEA	BP
209875_s_at	6696	NP_001035149	Q3LGB0	secreted phosphoprotein 1	GO:0007155	IEA	BP
209875_s_at	6696	NP_001035149	Q3LGB0	secreted phosphoprotein 1	GO:0007566	TAS	BP
209875_s_at	6696	NP_001035149	Q3LGB0	secreted phosphoprotein 1	GO:0010811	IEA	BP
209875_s_at	6696	NP_001035149	Q3LGB0	secreted phosphoprotein 1	GO:0030593	IEA	BP
209875_s_at	6696	NP_001035149	Q3LGB0	secreted phosphoprotein 1	GO:0031214	IEA	BP
209875_s_at	6696	NP_001035149	Q3LGB0	secreted phosphoprotein 1	GO:0031988	IEA	CC
209875_s_at	6696	NP_001035149	Q3LGB0	secreted phosphoprotein 1	GO:0033280	IDA	BP
209875_s_at	6696	NP_001035149	Q3LGB0	secreted phosphoprotein 1	GO:0042995	IEA	CC
209875_s_at	6696	NP_001035149	Q3LGB0	secreted phosphoprotein 1	GO:0045177	IEA	CC
209875_s_at	6696	NP_001035149	Q3LGB0	secreted phosphoprotein 1	GO:0045780	IEA	BP
209875_s_at	6696	NP_001035149	Q3LGB0	secreted phosphoprotein 1	GO:0046697	TAS	BP
209875_s_at	6696	NP_001035149	Q3LGB0	secreted phosphoprotein 1	GO:0048471	IEA	CC
209875_s_at	6696	NP_001035149	Q3LGB0	secreted phosphoprotein 1	GO:0048545	IEA	BP
209875_s_at	6696	NP_001035149	Q3LGB0	secreted phosphoprotein 1	GO:0048685	IEA	BP
209875_s_at	6696	NP_001035149	Q3LGB0	secreted phosphoprotein 1	GO:0050840	IEA	MF
209875_s_at	6696	NP_001238758	B7Z351	secreted phosphoprotein 1	GO:0001649	IEA	BP
209875_s_at	6696	NP_001238758	B7Z351	secreted phosphoprotein 1	GO:0005125	IEA	MF
209875_s_at	6696	NP_001238758	B7Z351	secreted phosphoprotein 1	GO:0005576	TAS	CC
209875_s_at	6696	NP_001238758	B7Z351	secreted phosphoprotein 1	GO:0005615	IDA	CC
209875_s_at	6696	NP_001238758	B7Z351	secreted phosphoprotein 1	GO:0006954	IEA	BP
209875_s_at	6696	NP_001238758	B7Z351	secreted phosphoprotein 1	GO:0007155	IEA	BP
209875_s_at	6696	NP_001238758	B7Z351	secreted phosphoprotein 1	GO:0007566	TAS	BP
209875_s_at	6696	NP_001238758	B7Z351	secreted phosphoprotein 1	GO:0010811	IEA	BP
209875_s_at	6696	NP_001238758	B7Z351	secreted phosphoprotein 1	GO:0030593	IEA	BP
209875_s_at	6696	NP_001238758	B7Z351	secreted phosphoprotein 1	GO:0031214	IEA	BP
209875_s_at	6696	NP_001238758	B7Z351	secreted phosphoprotein 1	GO:0031988	IEA	CC
209875_s_at	6696	NP_001238758	B7Z351	secreted phosphoprotein 1	GO:0033280	IDA	BP
209875_s_at	6696	NP_001238758	B7Z351	secreted phosphoprotein 1	GO:0042995	IEA	CC
209875_s_at	6696	NP_001238758	B7Z351	secreted phosphoprotein 1	GO:0045177	IEA	CC
209875_s_at	6696	NP_001238758	B7Z351	secreted phosphoprotein 1	GO:0045780	IEA	BP
209875_s_at	6696	NP_001238758	B7Z351	secreted phosphoprotein 1	GO:0046697	TAS	BP
209875_s_at	6696	NP_001238758	B7Z351	secreted phosphoprotein 1	GO:0048471	IEA	CC
209875_s_at	6696	NP_001238758	B7Z351	secreted phosphoprotein 1	GO:0048545	IEA	BP
209875_s_at	6696	NP_001238758	B7Z351	secreted phosphoprotein 1	GO:0048685	IEA	BP
209875_s_at	6696	NP_001238758	B7Z351	secreted phosphoprotein 1	GO:0050840	IEA	MF
209875_s_at	6696	NP_001238758	P10451	secreted phosphoprotein 1	GO:0001649	IEA	BP
209875_s_at	6696	NP_001238758	P10451	secreted phosphoprotein 1	GO:0005125	IEA	MF
209875_s_at	6696	NP_001238758	P10451	secreted phosphoprotein 1	GO:0005576	TAS	CC
209875_s_at	6696	NP_001238758	P10451	secreted phosphoprotein 1	GO:0005615	IDA	CC
209875_s_at	6696	NP_001238758	P10451	secreted phosphoprotein 1	GO:0006954	IEA	BP
209875_s_at	6696	NP_001238758	P10451	secreted phosphoprotein 1	GO:0007155	IEA	BP
209875_s_at	6696	NP_001238758	P10451	secreted phosphoprotein 1	GO:0007566	TAS	BP
209875_s_at	6696	NP_001238758	P10451	secreted phosphoprotein 1	GO:0010811	IEA	BP
209875_s_at	6696	NP_001238758	P10451	secreted phosphoprotein 1	GO:0030593	IEA	BP
209875_s_at	6696	NP_001238758	P10451	secreted phosphoprotein 1	GO:0031214	IEA	BP
209875_s_at	6696	NP_001238758	P10451	secreted phosphoprotein 1	GO:0031988	IEA	CC
209875_s_at	6696	NP_001238758	P10451	secreted phosphoprotein 1	GO:0033280	IDA	BP
209875_s_at	6696	NP_001238758	P10451	secreted phosphoprotein 1	GO:0042995	IEA	CC
209875_s_at	6696	NP_001238758	P10451	secreted phosphoprotein 1	GO:0045177	IEA	CC
209875_s_at	6696	NP_001238758	P10451	secreted phosphoprotein 1	GO:0045780	IEA	BP
209875_s_at	6696	NP_001238758	P10451	secreted phosphoprotein 1	GO:0046697	TAS	BP
209875_s_at	6696	NP_001238758	P10451	secreted phosphoprotein 1	GO:0048471	IEA	CC
209875_s_at	6696	NP_001238758	P10451	secreted phosphoprotein 1	GO:0048545	IEA	BP
209875_s_at	6696	NP_001238758	P10451	secreted phosphoprotein 1	GO:0048685	IEA	BP
209875_s_at	6696	NP_001238758	P10451	secreted phosphoprotein 1	GO:0050840	IEA	MF
209875_s_at	6696	NP_001238758	Q3LGB0	secreted phosphoprotein 1	GO:0001649	IEA	BP
209875_s_at	6696	NP_001238758	Q3LGB0	secreted phosphoprotein 1	GO:0005125	IEA	MF
209875_s_at	6696	NP_001238758	Q3LGB0	secreted phosphoprotein 1	GO:0005576	TAS	CC
209875_s_at	6696	NP_001238758	Q3LGB0	secreted phosphoprotein 1	GO:0005615	IDA	CC
209875_s_at	6696	NP_001238758	Q3LGB0	secreted phosphoprotein 1	GO:0006954	IEA	BP
209875_s_at	6696	NP_001238758	Q3LGB0	secreted phosphoprotein 1	GO:0007155	IEA	BP
209875_s_at	6696	NP_001238758	Q3LGB0	secreted phosphoprotein 1	GO:0007566	TAS	BP
209875_s_at	6696	NP_001238758	Q3LGB0	secreted phosphoprotein 1	GO:0010811	IEA	BP
209875_s_at	6696	NP_001238758	Q3LGB0	secreted phosphoprotein 1	GO:0030593	IEA	BP
209875_s_at	6696	NP_001238758	Q3LGB0	secreted phosphoprotein 1	GO:0031214	IEA	BP
209875_s_at	6696	NP_001238758	Q3LGB0	secreted phosphoprotein 1	GO:0031988	IEA	CC
209875_s_at	6696	NP_001238758	Q3LGB0	secreted phosphoprotein 1	GO:0033280	IDA	BP
209875_s_at	6696	NP_001238758	Q3LGB0	secreted phosphoprotein 1	GO:0042995	IEA	CC
209875_s_at	6696	NP_001238758	Q3LGB0	secreted phosphoprotein 1	GO:0045177	IEA	CC
209875_s_at	6696	NP_001238758	Q3LGB0	secreted phosphoprotein 1	GO:0045780	IEA	BP
209875_s_at	6696	NP_001238758	Q3LGB0	secreted phosphoprotein 1	GO:0046697	TAS	BP
209875_s_at	6696	NP_001238758	Q3LGB0	secreted phosphoprotein 1	GO:0048471	IEA	CC
209875_s_at	6696	NP_001238758	Q3LGB0	secreted phosphoprotein 1	GO:0048545	IEA	BP
209875_s_at	6696	NP_001238758	Q3LGB0	secreted phosphoprotein 1	GO:0048685	IEA	BP
209875_s_at	6696	NP_001238758	Q3LGB0	secreted phosphoprotein 1	GO:0050840	IEA	MF
209875_s_at	6696	NP_001238759	B7Z351	secreted phosphoprotein 1	GO:0001649	IEA	BP
209875_s_at	6696	NP_001238759	B7Z351	secreted phosphoprotein 1	GO:0005125	IEA	MF
209875_s_at	6696	NP_001238759	B7Z351	secreted phosphoprotein 1	GO:0005576	TAS	CC
209875_s_at	6696	NP_001238759	B7Z351	secreted phosphoprotein 1	GO:0005615	IDA	CC
209875_s_at	6696	NP_001238759	B7Z351	secreted phosphoprotein 1	GO:0006954	IEA	BP
209875_s_at	6696	NP_001238759	B7Z351	secreted phosphoprotein 1	GO:0007155	IEA	BP
209875_s_at	6696	NP_001238759	B7Z351	secreted phosphoprotein 1	GO:0007566	TAS	BP
209875_s_at	6696	NP_001238759	B7Z351	secreted phosphoprotein 1	GO:0010811	IEA	BP
209875_s_at	6696	NP_001238759	B7Z351	secreted phosphoprotein 1	GO:0030593	IEA	BP
209875_s_at	6696	NP_001238759	B7Z351	secreted phosphoprotein 1	GO:0031214	IEA	BP
209875_s_at	6696	NP_001238759	B7Z351	secreted phosphoprotein 1	GO:0031988	IEA	CC
209875_s_at	6696	NP_001238759	B7Z351	secreted phosphoprotein 1	GO:0033280	IDA	BP
209875_s_at	6696	NP_001238759	B7Z351	secreted phosphoprotein 1	GO:0042995	IEA	CC
209875_s_at	6696	NP_001238759	B7Z351	secreted phosphoprotein 1	GO:0045177	IEA	CC
209875_s_at	6696	NP_001238759	B7Z351	secreted phosphoprotein 1	GO:0045780	IEA	BP
209875_s_at	6696	NP_001238759	B7Z351	secreted phosphoprotein 1	GO:0046697	TAS	BP
209875_s_at	6696	NP_001238759	B7Z351	secreted phosphoprotein 1	GO:0048471	IEA	CC
209875_s_at	6696	NP_001238759	B7Z351	secreted phosphoprotein 1	GO:0048545	IEA	BP
209875_s_at	6696	NP_001238759	B7Z351	secreted phosphoprotein 1	GO:0048685	IEA	BP
209875_s_at	6696	NP_001238759	B7Z351	secreted phosphoprotein 1	GO:0050840	IEA	MF
209875_s_at	6696	NP_001238759	P10451	secreted phosphoprotein 1	GO:0001649	IEA	BP
209875_s_at	6696	NP_001238759	P10451	secreted phosphoprotein 1	GO:0005125	IEA	MF
209875_s_at	6696	NP_001238759	P10451	secreted phosphoprotein 1	GO:0005576	TAS	CC
209875_s_at	6696	NP_001238759	P10451	secreted phosphoprotein 1	GO:0005615	IDA	CC
209875_s_at	6696	NP_001238759	P10451	secreted phosphoprotein 1	GO:0006954	IEA	BP
209875_s_at	6696	NP_001238759	P10451	secreted phosphoprotein 1	GO:0007155	IEA	BP
209875_s_at	6696	NP_001238759	P10451	secreted phosphoprotein 1	GO:0007566	TAS	BP
209875_s_at	6696	NP_001238759	P10451	secreted phosphoprotein 1	GO:0010811	IEA	BP
209875_s_at	6696	NP_001238759	P10451	secreted phosphoprotein 1	GO:0030593	IEA	BP
209875_s_at	6696	NP_001238759	P10451	secreted phosphoprotein 1	GO:0031214	IEA	BP
209875_s_at	6696	NP_001238759	P10451	secreted phosphoprotein 1	GO:0031988	IEA	CC
209875_s_at	6696	NP_001238759	P10451	secreted phosphoprotein 1	GO:0033280	IDA	BP
209875_s_at	6696	NP_001238759	P10451	secreted phosphoprotein 1	GO:0042995	IEA	CC
209875_s_at	6696	NP_001238759	P10451	secreted phosphoprotein 1	GO:0045177	IEA	CC
209875_s_at	6696	NP_001238759	P10451	secreted phosphoprotein 1	GO:0045780	IEA	BP
209875_s_at	6696	NP_001238759	P10451	secreted phosphoprotein 1	GO:0046697	TAS	BP
209875_s_at	6696	NP_001238759	P10451	secreted phosphoprotein 1	GO:0048471	IEA	CC
209875_s_at	6696	NP_001238759	P10451	secreted phosphoprotein 1	GO:0048545	IEA	BP
209875_s_at	6696	NP_001238759	P10451	secreted phosphoprotein 1	GO:0048685	IEA	BP
209875_s_at	6696	NP_001238759	P10451	secreted phosphoprotein 1	GO:0050840	IEA	MF
209875_s_at	6696	NP_001238759	Q3LGB0	secreted phosphoprotein 1	GO:0001649	IEA	BP
209875_s_at	6696	NP_001238759	Q3LGB0	secreted phosphoprotein 1	GO:0005125	IEA	MF
209875_s_at	6696	NP_001238759	Q3LGB0	secreted phosphoprotein 1	GO:0005576	TAS	CC
209875_s_at	6696	NP_001238759	Q3LGB0	secreted phosphoprotein 1	GO:0005615	IDA	CC
209875_s_at	6696	NP_001238759	Q3LGB0	secreted phosphoprotein 1	GO:0006954	IEA	BP
209875_s_at	6696	NP_001238759	Q3LGB0	secreted phosphoprotein 1	GO:0007155	IEA	BP
209875_s_at	6696	NP_001238759	Q3LGB0	secreted phosphoprotein 1	GO:0007566	TAS	BP
209875_s_at	6696	NP_001238759	Q3LGB0	secreted phosphoprotein 1	GO:0010811	IEA	BP
209875_s_at	6696	NP_001238759	Q3LGB0	secreted phosphoprotein 1	GO:0030593	IEA	BP
209875_s_at	6696	NP_001238759	Q3LGB0	secreted phosphoprotein 1	GO:0031214	IEA	BP
209875_s_at	6696	NP_001238759	Q3LGB0	secreted phosphoprotein 1	GO:0031988	IEA	CC
209875_s_at	6696	NP_001238759	Q3LGB0	secreted phosphoprotein 1	GO:0033280	IDA	BP
209875_s_at	6696	NP_001238759	Q3LGB0	secreted phosphoprotein 1	GO:0042995	IEA	CC
209875_s_at	6696	NP_001238759	Q3LGB0	secreted phosphoprotein 1	GO:0045177	IEA	CC
209875_s_at	6696	NP_001238759	Q3LGB0	secreted phosphoprotein 1	GO:0045780	IEA	BP
209875_s_at	6696	NP_001238759	Q3LGB0	secreted phosphoprotein 1	GO:0046697	TAS	BP
209875_s_at	6696	NP_001238759	Q3LGB0	secreted phosphoprotein 1	GO:0048471	IEA	CC
209875_s_at	6696	NP_001238759	Q3LGB0	secreted phosphoprotein 1	GO:0048545	IEA	BP
209875_s_at	6696	NP_001238759	Q3LGB0	secreted phosphoprotein 1	GO:0048685	IEA	BP
209875_s_at	6696	NP_001238759	Q3LGB0	secreted phosphoprotein 1	GO:0050840	IEA	MF
201839_s_at	4072	NM_002354	P16422	epithelial cell adhesion molecule	GO:0001657	IEA	BP
201839_s_at	4072	NM_002354	P16422	epithelial cell adhesion molecule	GO:0005515	IPI	MF
201839_s_at	4072	NM_002354	P16422	epithelial cell adhesion molecule	GO:0005886	IDA	CC
201839_s_at	4072	NM_002354	P16422	epithelial cell adhesion molecule	GO:0005923	IDA	CC
201839_s_at	4072	NM_002354	P16422	epithelial cell adhesion molecule	GO:0008284	IDA	BP
201839_s_at	4072	NM_002354	P16422	epithelial cell adhesion molecule	GO:0009986	IEA	CC
201839_s_at	4072	NM_002354	P16422	epithelial cell adhesion molecule	GO:0016021	IEA	CC
201839_s_at	4072	NM_002354	P16422	epithelial cell adhesion molecule	GO:0016323	IDA	CC
201839_s_at	4072	NM_002354	P16422	epithelial cell adhesion molecule	GO:0016324	IDA	CC
201839_s_at	4072	NM_002354	P16422	epithelial cell adhesion molecule	GO:0016328	IDA	CC
201839_s_at	4072	NP_002345	P16422	epithelial cell adhesion molecule	GO:0001657	IEA	BP
201839_s_at	4072	NP_002345	P16422	epithelial cell adhesion molecule	GO:0005515	IPI	MF
201839_s_at	4072	NP_002345	P16422	epithelial cell adhesion molecule	GO:0005886	IDA	CC
201839_s_at	4072	NP_002345	P16422	epithelial cell adhesion molecule	GO:0005923	IDA	CC
201839_s_at	4072	NP_002345	P16422	epithelial cell adhesion molecule	GO:0008284	IDA	BP
201839_s_at	4072	NP_002345	P16422	epithelial cell adhesion molecule	GO:0009986	IEA	CC
201839_s_at	4072	NP_002345	P16422	epithelial cell adhesion molecule	GO:0016021	IEA	CC
201839_s_at	4072	NP_002345	P16422	epithelial cell adhesion molecule	GO:0016323	IDA	CC
201839_s_at	4072	NP_002345	P16422	epithelial cell adhesion molecule	GO:0016324	IDA	CC
201839_s_at	4072	NP_002345	P16422	epithelial cell adhesion molecule	GO:0016328	IDA	CC
223631_s_at	64073	NM_033520	Q9GZP8	chromosome 19 open reading frame 33	GO:0005634	IDA	CC
223631_s_at	64073	NM_033520	Q9GZP8	chromosome 19 open reading frame 33	GO:0008150	ND	BP
223631_s_at	64073	NP_277055	Q9GZP8	chromosome 19 open reading frame 33	GO:0005634	IDA	CC
223631_s_at	64073	NP_277055	Q9GZP8	chromosome 19 open reading frame 33	GO:0008150	ND	BP
224650_at	114569	NM_052886	Q969L2	mal, T-cell differentiation protein 2 (gene/pseudogene)	GO:0005515	IPI	MF
224650_at	114569	NM_052886	Q969L2	mal, T-cell differentiation protein 2 (gene/pseudogene)	GO:0012505	IEA	CC
224650_at	114569	NM_052886	Q969L2	mal, T-cell differentiation protein 2 (gene/pseudogene)	GO:0016021	IEA	CC
224650_at	114569	NM_052886	Q969L2	mal, T-cell differentiation protein 2 (gene/pseudogene)	GO:0016324	IEA	CC
224650_at	114569	NM_052886	Q969L2	mal, T-cell differentiation protein 2 (gene/pseudogene)	GO:0048471	IEA	CC
224650_at	114569	NP_443118	Q969L2	mal, T-cell differentiation protein 2 (gene/pseudogene)	GO:0005515	IPI	MF
224650_at	114569	NP_443118	Q969L2	mal, T-cell differentiation protein 2 (gene/pseudogene)	GO:0012505	IEA	CC
224650_at	114569	NP_443118	Q969L2	mal, T-cell differentiation protein 2 (gene/pseudogene)	GO:0016021	IEA	CC
224650_at	114569	NP_443118	Q969L2	mal, T-cell differentiation protein 2 (gene/pseudogene)	GO:0016324	IEA	CC
224650_at	114569	NP_443118	Q969L2	mal, T-cell differentiation protein 2 (gene/pseudogene)	GO:0048471	IEA	CC
202237_at	4837	NM_006169	P40261	nicotinamide N-methyltransferase	GO:0005829	TAS	CC
202237_at	4837	NM_006169	P40261	nicotinamide N-methyltransferase	GO:0006805	TAS	BP
202237_at	4837	NM_006169	P40261	nicotinamide N-methyltransferase	GO:0008112	IEA	MF
202237_at	4837	NM_006169	P40261	nicotinamide N-methyltransferase	GO:0010243	IEA	BP
202237_at	4837	NM_006169	P40261	nicotinamide N-methyltransferase	GO:0031100	IEA	BP
202237_at	4837	NM_006169	P40261	nicotinamide N-methyltransferase	GO:0032259	TAS	BP
202237_at	4837	NM_006169	P40261	nicotinamide N-methyltransferase	GO:0042493	IEA	BP
202237_at	4837	NM_006169	P40261	nicotinamide N-methyltransferase	GO:0044281	TAS	BP
202237_at	4837	NM_006169	Q6FH49	nicotinamide N-methyltransferase	GO:0005829	TAS	CC
202237_at	4837	NM_006169	Q6FH49	nicotinamide N-methyltransferase	GO:0006805	TAS	BP
202237_at	4837	NM_006169	Q6FH49	nicotinamide N-methyltransferase	GO:0008112	IEA	MF
202237_at	4837	NM_006169	Q6FH49	nicotinamide N-methyltransferase	GO:0010243	IEA	BP
202237_at	4837	NM_006169	Q6FH49	nicotinamide N-methyltransferase	GO:0031100	IEA	BP
202237_at	4837	NM_006169	Q6FH49	nicotinamide N-methyltransferase	GO:0032259	TAS	BP
202237_at	4837	NM_006169	Q6FH49	nicotinamide N-methyltransferase	GO:0042493	IEA	BP
202237_at	4837	NM_006169	Q6FH49	nicotinamide N-methyltransferase	GO:0044281	TAS	BP
202237_at	4837	NP_006160	P40261	nicotinamide N-methyltransferase	GO:0005829	TAS	CC
202237_at	4837	NP_006160	P40261	nicotinamide N-methyltransferase	GO:0006805	TAS	BP
202237_at	4837	NP_006160	P40261	nicotinamide N-methyltransferase	GO:0008112	IEA	MF
202237_at	4837	NP_006160	P40261	nicotinamide N-methyltransferase	GO:0010243	IEA	BP
202237_at	4837	NP_006160	P40261	nicotinamide N-methyltransferase	GO:0031100	IEA	BP
202237_at	4837	NP_006160	P40261	nicotinamide N-methyltransferase	GO:0032259	TAS	BP
202237_at	4837	NP_006160	P40261	nicotinamide N-methyltransferase	GO:0042493	IEA	BP
202237_at	4837	NP_006160	P40261	nicotinamide N-methyltransferase	GO:0044281	TAS	BP
202237_at	4837	NP_006160	Q6FH49	nicotinamide N-methyltransferase	GO:0005829	TAS	CC
202237_at	4837	NP_006160	Q6FH49	nicotinamide N-methyltransferase	GO:0006805	TAS	BP
202237_at	4837	NP_006160	Q6FH49	nicotinamide N-methyltransferase	GO:0008112	IEA	MF
202237_at	4837	NP_006160	Q6FH49	nicotinamide N-methyltransferase	GO:0010243	IEA	BP
202237_at	4837	NP_006160	Q6FH49	nicotinamide N-methyltransferase	GO:0031100	IEA	BP
202237_at	4837	NP_006160	Q6FH49	nicotinamide N-methyltransferase	GO:0032259	TAS	BP
202237_at	4837	NP_006160	Q6FH49	nicotinamide N-methyltransferase	GO:0042493	IEA	BP
202237_at	4837	NP_006160	Q6FH49	nicotinamide N-methyltransferase	GO:0044281	TAS	BP
202391_at	10409	NM_001271606	P80723	brain abundant, membrane attached signal protein 1	GO:0003714	IMP	MF
202391_at	10409	NM_001271606	P80723	brain abundant, membrane attached signal protein 1	GO:0005515	IPI	MF
202391_at	10409	NM_001271606	P80723	brain abundant, membrane attached signal protein 1	GO:0005634	IDA	CC
202391_at	10409	NM_001271606	P80723	brain abundant, membrane attached signal protein 1	GO:0005737	IDA	CC
202391_at	10409	NM_001271606	P80723	brain abundant, membrane attached signal protein 1	GO:0005856	TAS	CC
202391_at	10409	NM_001271606	P80723	brain abundant, membrane attached signal protein 1	GO:0005886	IEA	CC
202391_at	10409	NM_001271606	P80723	brain abundant, membrane attached signal protein 1	GO:0007356	ISS	BP
202391_at	10409	NM_001271606	P80723	brain abundant, membrane attached signal protein 1	GO:0008180	IDA	CC
202391_at	10409	NM_001271606	P80723	brain abundant, membrane attached signal protein 1	GO:0008406	ISS	BP
202391_at	10409	NM_001271606	P80723	brain abundant, membrane attached signal protein 1	GO:0016607	ISS	CC
202391_at	10409	NM_001271606	P80723	brain abundant, membrane attached signal protein 1	GO:0019904	IPI	MF
202391_at	10409	NM_001271606	P80723	brain abundant, membrane attached signal protein 1	GO:0030426	IEA	CC
202391_at	10409	NM_001271606	P80723	brain abundant, membrane attached signal protein 1	GO:0044212	ISS	MF
202391_at	10409	NM_001271606	P80723	brain abundant, membrane attached signal protein 1	GO:0045892	IDA	BP
202391_at	10409	NM_001271606	P80723	brain abundant, membrane attached signal protein 1	GO:0045892	IMP	BP
202391_at	10409	NM_001271606	P80723	brain abundant, membrane attached signal protein 1	GO:0060231	ISS	BP
202391_at	10409	NM_001271606	P80723	brain abundant, membrane attached signal protein 1	GO:0060421	ISS	BP
202391_at	10409	NM_001271606	P80723	brain abundant, membrane attached signal protein 1	GO:0060539	ISS	BP
202391_at	10409	NM_001271606	P80723	brain abundant, membrane attached signal protein 1	GO:0072075	ISS	BP
202391_at	10409	NM_001271606	P80723	brain abundant, membrane attached signal protein 1	GO:0072112	ISS	BP
202391_at	10409	NM_001271606	P80723	brain abundant, membrane attached signal protein 1	GO:2001076	ISS	BP
202391_at	10409	NM_006317	P80723	brain abundant, membrane attached signal protein 1	GO:0003714	IMP	MF
202391_at	10409	NM_006317	P80723	brain abundant, membrane attached signal protein 1	GO:0005515	IPI	MF
202391_at	10409	NM_006317	P80723	brain abundant, membrane attached signal protein 1	GO:0005634	IDA	CC
202391_at	10409	NM_006317	P80723	brain abundant, membrane attached signal protein 1	GO:0005737	IDA	CC
202391_at	10409	NM_006317	P80723	brain abundant, membrane attached signal protein 1	GO:0005856	TAS	CC
202391_at	10409	NM_006317	P80723	brain abundant, membrane attached signal protein 1	GO:0005886	IEA	CC
202391_at	10409	NM_006317	P80723	brain abundant, membrane attached signal protein 1	GO:0007356	ISS	BP
202391_at	10409	NM_006317	P80723	brain abundant, membrane attached signal protein 1	GO:0008180	IDA	CC
202391_at	10409	NM_006317	P80723	brain abundant, membrane attached signal protein 1	GO:0008406	ISS	BP
202391_at	10409	NM_006317	P80723	brain abundant, membrane attached signal protein 1	GO:0016607	ISS	CC
202391_at	10409	NM_006317	P80723	brain abundant, membrane attached signal protein 1	GO:0019904	IPI	MF
202391_at	10409	NM_006317	P80723	brain abundant, membrane attached signal protein 1	GO:0030426	IEA	CC
202391_at	10409	NM_006317	P80723	brain abundant, membrane attached signal protein 1	GO:0044212	ISS	MF
202391_at	10409	NM_006317	P80723	brain abundant, membrane attached signal protein 1	GO:0045892	IDA	BP
202391_at	10409	NM_006317	P80723	brain abundant, membrane attached signal protein 1	GO:0045892	IMP	BP
202391_at	10409	NM_006317	P80723	brain abundant, membrane attached signal protein 1	GO:0060231	ISS	BP
202391_at	10409	NM_006317	P80723	brain abundant, membrane attached signal protein 1	GO:0060421	ISS	BP
202391_at	10409	NM_006317	P80723	brain abundant, membrane attached signal protein 1	GO:0060539	ISS	BP
202391_at	10409	NM_006317	P80723	brain abundant, membrane attached signal protein 1	GO:0072075	ISS	BP
202391_at	10409	NM_006317	P80723	brain abundant, membrane attached signal protein 1	GO:0072112	ISS	BP
202391_at	10409	NM_006317	P80723	brain abundant, membrane attached signal protein 1	GO:2001076	ISS	BP
202391_at	10409	NP_001258535	P80723	brain abundant, membrane attached signal protein 1	GO:0003714	IMP	MF
202391_at	10409	NP_001258535	P80723	brain abundant, membrane attached signal protein 1	GO:0005515	IPI	MF
202391_at	10409	NP_001258535	P80723	brain abundant, membrane attached signal protein 1	GO:0005634	IDA	CC
202391_at	10409	NP_001258535	P80723	brain abundant, membrane attached signal protein 1	GO:0005737	IDA	CC
202391_at	10409	NP_001258535	P80723	brain abundant, membrane attached signal protein 1	GO:0005856	TAS	CC
202391_at	10409	NP_001258535	P80723	brain abundant, membrane attached signal protein 1	GO:0005886	IEA	CC
202391_at	10409	NP_001258535	P80723	brain abundant, membrane attached signal protein 1	GO:0007356	ISS	BP
202391_at	10409	NP_001258535	P80723	brain abundant, membrane attached signal protein 1	GO:0008180	IDA	CC
202391_at	10409	NP_001258535	P80723	brain abundant, membrane attached signal protein 1	GO:0008406	ISS	BP
202391_at	10409	NP_001258535	P80723	brain abundant, membrane attached signal protein 1	GO:0016607	ISS	CC
202391_at	10409	NP_001258535	P80723	brain abundant, membrane attached signal protein 1	GO:0019904	IPI	MF
202391_at	10409	NP_001258535	P80723	brain abundant, membrane attached signal protein 1	GO:0030426	IEA	CC
202391_at	10409	NP_001258535	P80723	brain abundant, membrane attached signal protein 1	GO:0044212	ISS	MF
202391_at	10409	NP_001258535	P80723	brain abundant, membrane attached signal protein 1	GO:0045892	IDA	BP
202391_at	10409	NP_001258535	P80723	brain abundant, membrane attached signal protein 1	GO:0045892	IMP	BP
202391_at	10409	NP_001258535	P80723	brain abundant, membrane attached signal protein 1	GO:0060231	ISS	BP
202391_at	10409	NP_001258535	P80723	brain abundant, membrane attached signal protein 1	GO:0060421	ISS	BP
202391_at	10409	NP_001258535	P80723	brain abundant, membrane attached signal protein 1	GO:0060539	ISS	BP
202391_at	10409	NP_001258535	P80723	brain abundant, membrane attached signal protein 1	GO:0072075	ISS	BP
202391_at	10409	NP_001258535	P80723	brain abundant, membrane attached signal protein 1	GO:0072112	ISS	BP
202391_at	10409	NP_001258535	P80723	brain abundant, membrane attached signal protein 1	GO:2001076	ISS	BP
202391_at	10409	NP_006308	P80723	brain abundant, membrane attached signal protein 1	GO:0003714	IMP	MF
202391_at	10409	NP_006308	P80723	brain abundant, membrane attached signal protein 1	GO:0005515	IPI	MF
202391_at	10409	NP_006308	P80723	brain abundant, membrane attached signal protein 1	GO:0005634	IDA	CC
202391_at	10409	NP_006308	P80723	brain abundant, membrane attached signal protein 1	GO:0005737	IDA	CC
202391_at	10409	NP_006308	P80723	brain abundant, membrane attached signal protein 1	GO:0005856	TAS	CC
202391_at	10409	NP_006308	P80723	brain abundant, membrane attached signal protein 1	GO:0005886	IEA	CC
202391_at	10409	NP_006308	P80723	brain abundant, membrane attached signal protein 1	GO:0007356	ISS	BP
202391_at	10409	NP_006308	P80723	brain abundant, membrane attached signal protein 1	GO:0008180	IDA	CC
202391_at	10409	NP_006308	P80723	brain abundant, membrane attached signal protein 1	GO:0008406	ISS	BP
202391_at	10409	NP_006308	P80723	brain abundant, membrane attached signal protein 1	GO:0016607	ISS	CC
202391_at	10409	NP_006308	P80723	brain abundant, membrane attached signal protein 1	GO:0019904	IPI	MF
202391_at	10409	NP_006308	P80723	brain abundant, membrane attached signal protein 1	GO:0030426	IEA	CC
202391_at	10409	NP_006308	P80723	brain abundant, membrane attached signal protein 1	GO:0044212	ISS	MF
202391_at	10409	NP_006308	P80723	brain abundant, membrane attached signal protein 1	GO:0045892	IDA	BP
202391_at	10409	NP_006308	P80723	brain abundant, membrane attached signal protein 1	GO:0045892	IMP	BP
202391_at	10409	NP_006308	P80723	brain abundant, membrane attached signal protein 1	GO:0060231	ISS	BP
202391_at	10409	NP_006308	P80723	brain abundant, membrane attached signal protein 1	GO:0060421	ISS	BP
202391_at	10409	NP_006308	P80723	brain abundant, membrane attached signal protein 1	GO:0060539	ISS	BP
202391_at	10409	NP_006308	P80723	brain abundant, membrane attached signal protein 1	GO:0072075	ISS	BP
202391_at	10409	NP_006308	P80723	brain abundant, membrane attached signal protein 1	GO:0072112	ISS	BP
202391_at	10409	NP_006308	P80723	brain abundant, membrane attached signal protein 1	GO:2001076	ISS	BP
212224_at	216	NM_000689	P00352	aldehyde dehydrogenase 1 family, member A1	GO:0001758	IEA	MF
212224_at	216	NM_000689	P00352	aldehyde dehydrogenase 1 family, member A1	GO:0004029	EXP	MF
212224_at	216	NM_000689	P00352	aldehyde dehydrogenase 1 family, member A1	GO:0005099	TAS	MF
212224_at	216	NM_000689	P00352	aldehyde dehydrogenase 1 family, member A1	GO:0005497	TAS	MF
212224_at	216	NM_000689	P00352	aldehyde dehydrogenase 1 family, member A1	GO:0005737	TAS	CC
212224_at	216	NM_000689	P00352	aldehyde dehydrogenase 1 family, member A1	GO:0005829	TAS	CC
212224_at	216	NM_000689	P00352	aldehyde dehydrogenase 1 family, member A1	GO:0006069	TAS	BP
212224_at	216	NM_000689	P00352	aldehyde dehydrogenase 1 family, member A1	GO:0006081	TAS	BP
212224_at	216	NM_000689	P00352	aldehyde dehydrogenase 1 family, member A1	GO:0006805	TAS	BP
212224_at	216	NM_000689	P00352	aldehyde dehydrogenase 1 family, member A1	GO:0032320	TAS	BP
212224_at	216	NM_000689	P00352	aldehyde dehydrogenase 1 family, member A1	GO:0042572	IEA	BP
212224_at	216	NM_000689	P00352	aldehyde dehydrogenase 1 family, member A1	GO:0044281	TAS	BP
212224_at	216	NP_000680	P00352	aldehyde dehydrogenase 1 family, member A1	GO:0001758	IEA	MF
212224_at	216	NP_000680	P00352	aldehyde dehydrogenase 1 family, member A1	GO:0004029	EXP	MF
212224_at	216	NP_000680	P00352	aldehyde dehydrogenase 1 family, member A1	GO:0005099	TAS	MF
212224_at	216	NP_000680	P00352	aldehyde dehydrogenase 1 family, member A1	GO:0005497	TAS	MF
212224_at	216	NP_000680	P00352	aldehyde dehydrogenase 1 family, member A1	GO:0005737	TAS	CC
212224_at	216	NP_000680	P00352	aldehyde dehydrogenase 1 family, member A1	GO:0005829	TAS	CC
212224_at	216	NP_000680	P00352	aldehyde dehydrogenase 1 family, member A1	GO:0006069	TAS	BP
212224_at	216	NP_000680	P00352	aldehyde dehydrogenase 1 family, member A1	GO:0006081	TAS	BP
212224_at	216	NP_000680	P00352	aldehyde dehydrogenase 1 family, member A1	GO:0006805	TAS	BP
212224_at	216	NP_000680	P00352	aldehyde dehydrogenase 1 family, member A1	GO:0032320	TAS	BP
212224_at	216	NP_000680	P00352	aldehyde dehydrogenase 1 family, member A1	GO:0042572	IEA	BP
212224_at	216	NP_000680	P00352	aldehyde dehydrogenase 1 family, member A1	GO:0044281	TAS	BP
202286_s_at	4070	NM_002353	P09758	tumor-associated calcium signal transducer 2	GO:0004872	TAS	MF
202286_s_at	4070	NM_002353	P09758	tumor-associated calcium signal transducer 2	GO:0005829	TAS	CC
202286_s_at	4070	NM_002353	P09758	tumor-associated calcium signal transducer 2	GO:0005887	TAS	CC
202286_s_at	4070	NM_002353	P09758	tumor-associated calcium signal transducer 2	GO:0007166	TAS	BP
202286_s_at	4070	NM_002353	P09758	tumor-associated calcium signal transducer 2	GO:0007601	IEA	BP
202286_s_at	4070	NM_002353	P09758	tumor-associated calcium signal transducer 2	GO:0008283	TAS	BP
202286_s_at	4070	NM_002353	P09758	tumor-associated calcium signal transducer 2	GO:0009925	ISS	CC
202286_s_at	4070	NM_002353	P09758	tumor-associated calcium signal transducer 2	GO:0010633	ISS	BP
202286_s_at	4070	NM_002353	P09758	tumor-associated calcium signal transducer 2	GO:0016020	TAS	CC
202286_s_at	4070	NM_002353	P09758	tumor-associated calcium signal transducer 2	GO:0016328	ISS	CC
202286_s_at	4070	NM_002353	P09758	tumor-associated calcium signal transducer 2	GO:0050678	IEA	BP
202286_s_at	4070	NM_002353	P09758	tumor-associated calcium signal transducer 2	GO:0051497	ISS	BP
202286_s_at	4070	NM_002353	P09758	tumor-associated calcium signal transducer 2	GO:0060675	IEA	BP
202286_s_at	4070	NM_002353	P09758	tumor-associated calcium signal transducer 2	GO:0090191	ISS	BP
202286_s_at	4070	NM_002353	P09758	tumor-associated calcium signal transducer 2	GO:1900025	ISS	BP
202286_s_at	4070	NM_002353	P09758	tumor-associated calcium signal transducer 2	GO:1900028	ISS	BP
202286_s_at	4070	NM_002353	P09758	tumor-associated calcium signal transducer 2	GO:2000146	ISS	BP
202286_s_at	4070	NP_002344	P09758	tumor-associated calcium signal transducer 2	GO:0004872	TAS	MF
202286_s_at	4070	NP_002344	P09758	tumor-associated calcium signal transducer 2	GO:0005829	TAS	CC
202286_s_at	4070	NP_002344	P09758	tumor-associated calcium signal transducer 2	GO:0005887	TAS	CC
202286_s_at	4070	NP_002344	P09758	tumor-associated calcium signal transducer 2	GO:0007166	TAS	BP
202286_s_at	4070	NP_002344	P09758	tumor-associated calcium signal transducer 2	GO:0007601	IEA	BP
202286_s_at	4070	NP_002344	P09758	tumor-associated calcium signal transducer 2	GO:0008283	TAS	BP
202286_s_at	4070	NP_002344	P09758	tumor-associated calcium signal transducer 2	GO:0009925	ISS	CC
202286_s_at	4070	NP_002344	P09758	tumor-associated calcium signal transducer 2	GO:0010633	ISS	BP
202286_s_at	4070	NP_002344	P09758	tumor-associated calcium signal transducer 2	GO:0016020	TAS	CC
202286_s_at	4070	NP_002344	P09758	tumor-associated calcium signal transducer 2	GO:0016328	ISS	CC
202286_s_at	4070	NP_002344	P09758	tumor-associated calcium signal transducer 2	GO:0050678	IEA	BP
202286_s_at	4070	NP_002344	P09758	tumor-associated calcium signal transducer 2	GO:0051497	ISS	BP
202286_s_at	4070	NP_002344	P09758	tumor-associated calcium signal transducer 2	GO:0060675	IEA	BP
202286_s_at	4070	NP_002344	P09758	tumor-associated calcium signal transducer 2	GO:0090191	ISS	BP
202286_s_at	4070	NP_002344	P09758	tumor-associated calcium signal transducer 2	GO:1900025	ISS	BP
202286_s_at	4070	NP_002344	P09758	tumor-associated calcium signal transducer 2	GO:1900028	ISS	BP
202286_s_at	4070	NP_002344	P09758	tumor-associated calcium signal transducer 2	GO:2000146	ISS	BP
210715_s_at	10653	NM_001166103	O43291	serine peptidase inhibitor, Kunitz type, 2	GO:0004866	TAS	MF
210715_s_at	10653	NM_001166103	O43291	serine peptidase inhibitor, Kunitz type, 2	GO:0004867	IEA	MF
210715_s_at	10653	NM_001166103	O43291	serine peptidase inhibitor, Kunitz type, 2	GO:0005576	TAS	CC
210715_s_at	10653	NM_001166103	O43291	serine peptidase inhibitor, Kunitz type, 2	GO:0005737	IDA	CC
210715_s_at	10653	NM_001166103	O43291	serine peptidase inhibitor, Kunitz type, 2	GO:0006928	TAS	BP
210715_s_at	10653	NM_001166103	O43291	serine peptidase inhibitor, Kunitz type, 2	GO:0010951	TAS	BP
210715_s_at	10653	NM_001166103	O43291	serine peptidase inhibitor, Kunitz type, 2	GO:0016021	IEA	CC
210715_s_at	10653	NM_021102	O43291	serine peptidase inhibitor, Kunitz type, 2	GO:0004866	TAS	MF
210715_s_at	10653	NM_021102	O43291	serine peptidase inhibitor, Kunitz type, 2	GO:0004867	IEA	MF
210715_s_at	10653	NM_021102	O43291	serine peptidase inhibitor, Kunitz type, 2	GO:0005576	TAS	CC
210715_s_at	10653	NM_021102	O43291	serine peptidase inhibitor, Kunitz type, 2	GO:0005737	IDA	CC
210715_s_at	10653	NM_021102	O43291	serine peptidase inhibitor, Kunitz type, 2	GO:0006928	TAS	BP
210715_s_at	10653	NM_021102	O43291	serine peptidase inhibitor, Kunitz type, 2	GO:0010951	TAS	BP
210715_s_at	10653	NM_021102	O43291	serine peptidase inhibitor, Kunitz type, 2	GO:0016021	IEA	CC
210715_s_at	10653	NP_001159575	O43291	serine peptidase inhibitor, Kunitz type, 2	GO:0004866	TAS	MF
210715_s_at	10653	NP_001159575	O43291	serine peptidase inhibitor, Kunitz type, 2	GO:0004867	IEA	MF
210715_s_at	10653	NP_001159575	O43291	serine peptidase inhibitor, Kunitz type, 2	GO:0005576	TAS	CC
210715_s_at	10653	NP_001159575	O43291	serine peptidase inhibitor, Kunitz type, 2	GO:0005737	IDA	CC
210715_s_at	10653	NP_001159575	O43291	serine peptidase inhibitor, Kunitz type, 2	GO:0006928	TAS	BP
210715_s_at	10653	NP_001159575	O43291	serine peptidase inhibitor, Kunitz type, 2	GO:0010951	TAS	BP
210715_s_at	10653	NP_001159575	O43291	serine peptidase inhibitor, Kunitz type, 2	GO:0016021	IEA	CC
210715_s_at	10653	NP_066925	O43291	serine peptidase inhibitor, Kunitz type, 2	GO:0004866	TAS	MF
210715_s_at	10653	NP_066925	O43291	serine peptidase inhibitor, Kunitz type, 2	GO:0004867	IEA	MF
210715_s_at	10653	NP_066925	O43291	serine peptidase inhibitor, Kunitz type, 2	GO:0005576	TAS	CC
210715_s_at	10653	NP_066925	O43291	serine peptidase inhibitor, Kunitz type, 2	GO:0005737	IDA	CC
210715_s_at	10653	NP_066925	O43291	serine peptidase inhibitor, Kunitz type, 2	GO:0006928	TAS	BP
210715_s_at	10653	NP_066925	O43291	serine peptidase inhibitor, Kunitz type, 2	GO:0010951	TAS	BP
210715_s_at	10653	NP_066925	O43291	serine peptidase inhibitor, Kunitz type, 2	GO:0016021	IEA	CC
201387_s_at	7345	NM_004181	P09936	ubiquitin carboxyl-terminal esterase L1 (ubiquitin thiolesterase)	GO:0004197	IDA	MF
201387_s_at	7345	NM_004181	P09936	ubiquitin carboxyl-terminal esterase L1 (ubiquitin thiolesterase)	GO:0004221	TAS	MF
201387_s_at	7345	NM_004181	P09936	ubiquitin carboxyl-terminal esterase L1 (ubiquitin thiolesterase)	GO:0005515	IPI	MF
201387_s_at	7345	NM_004181	P09936	ubiquitin carboxyl-terminal esterase L1 (ubiquitin thiolesterase)	GO:0005634	IDA	CC
201387_s_at	7345	NM_004181	P09936	ubiquitin carboxyl-terminal esterase L1 (ubiquitin thiolesterase)	GO:0005737	IDA	CC
201387_s_at	7345	NM_004181	P09936	ubiquitin carboxyl-terminal esterase L1 (ubiquitin thiolesterase)	GO:0005737	ISS	CC
201387_s_at	7345	NM_004181	P09936	ubiquitin carboxyl-terminal esterase L1 (ubiquitin thiolesterase)	GO:0005737	TAS	CC
201387_s_at	7345	NM_004181	P09936	ubiquitin carboxyl-terminal esterase L1 (ubiquitin thiolesterase)	GO:0005789	IEA	CC
201387_s_at	7345	NM_004181	P09936	ubiquitin carboxyl-terminal esterase L1 (ubiquitin thiolesterase)	GO:0005829	IEA	CC
201387_s_at	7345	NM_004181	P09936	ubiquitin carboxyl-terminal esterase L1 (ubiquitin thiolesterase)	GO:0005886	IDA	CC
201387_s_at	7345	NM_004181	P09936	ubiquitin carboxyl-terminal esterase L1 (ubiquitin thiolesterase)	GO:0006511	IEA	BP
201387_s_at	7345	NM_004181	P09936	ubiquitin carboxyl-terminal esterase L1 (ubiquitin thiolesterase)	GO:0006950	IEA	BP
201387_s_at	7345	NM_004181	P09936	ubiquitin carboxyl-terminal esterase L1 (ubiquitin thiolesterase)	GO:0007412	IEA	BP
201387_s_at	7345	NM_004181	P09936	ubiquitin carboxyl-terminal esterase L1 (ubiquitin thiolesterase)	GO:0007628	IEA	BP
201387_s_at	7345	NM_004181	P09936	ubiquitin carboxyl-terminal esterase L1 (ubiquitin thiolesterase)	GO:0008219	IEA	BP
201387_s_at	7345	NM_004181	P09936	ubiquitin carboxyl-terminal esterase L1 (ubiquitin thiolesterase)	GO:0008242	IDA	MF
201387_s_at	7345	NM_004181	P09936	ubiquitin carboxyl-terminal esterase L1 (ubiquitin thiolesterase)	GO:0008283	IEA	BP
201387_s_at	7345	NM_004181	P09936	ubiquitin carboxyl-terminal esterase L1 (ubiquitin thiolesterase)	GO:0016579	IDA	BP
201387_s_at	7345	NM_004181	P09936	ubiquitin carboxyl-terminal esterase L1 (ubiquitin thiolesterase)	GO:0016874	IEA	MF
201387_s_at	7345	NM_004181	P09936	ubiquitin carboxyl-terminal esterase L1 (ubiquitin thiolesterase)	GO:0019233	IEA	BP
201387_s_at	7345	NM_004181	P09936	ubiquitin carboxyl-terminal esterase L1 (ubiquitin thiolesterase)	GO:0019896	IEA	BP
201387_s_at	7345	NM_004181	P09936	ubiquitin carboxyl-terminal esterase L1 (ubiquitin thiolesterase)	GO:0030424	IEA	CC
201387_s_at	7345	NM_004181	P09936	ubiquitin carboxyl-terminal esterase L1 (ubiquitin thiolesterase)	GO:0031694	IPI	MF
201387_s_at	7345	NM_004181	P09936	ubiquitin carboxyl-terminal esterase L1 (ubiquitin thiolesterase)	GO:0042755	IEA	BP
201387_s_at	7345	NM_004181	P09936	ubiquitin carboxyl-terminal esterase L1 (ubiquitin thiolesterase)	GO:0043025	IEA	CC
201387_s_at	7345	NM_004181	P09936	ubiquitin carboxyl-terminal esterase L1 (ubiquitin thiolesterase)	GO:0043130	IDA	MF
201387_s_at	7345	NM_004181	P09936	ubiquitin carboxyl-terminal esterase L1 (ubiquitin thiolesterase)	GO:0043407	IDA	BP
201387_s_at	7345	NM_004181	P09936	ubiquitin carboxyl-terminal esterase L1 (ubiquitin thiolesterase)	GO:0048747	IEA	BP
201387_s_at	7345	NM_004181	P09936	ubiquitin carboxyl-terminal esterase L1 (ubiquitin thiolesterase)	GO:0050905	IEA	BP
201387_s_at	7345	NP_004172	P09936	ubiquitin carboxyl-terminal esterase L1 (ubiquitin thiolesterase)	GO:0004197	IDA	MF
201387_s_at	7345	NP_004172	P09936	ubiquitin carboxyl-terminal esterase L1 (ubiquitin thiolesterase)	GO:0004221	TAS	MF
201387_s_at	7345	NP_004172	P09936	ubiquitin carboxyl-terminal esterase L1 (ubiquitin thiolesterase)	GO:0005515	IPI	MF
201387_s_at	7345	NP_004172	P09936	ubiquitin carboxyl-terminal esterase L1 (ubiquitin thiolesterase)	GO:0005634	IDA	CC
201387_s_at	7345	NP_004172	P09936	ubiquitin carboxyl-terminal esterase L1 (ubiquitin thiolesterase)	GO:0005737	IDA	CC
201387_s_at	7345	NP_004172	P09936	ubiquitin carboxyl-terminal esterase L1 (ubiquitin thiolesterase)	GO:0005737	ISS	CC
201387_s_at	7345	NP_004172	P09936	ubiquitin carboxyl-terminal esterase L1 (ubiquitin thiolesterase)	GO:0005737	TAS	CC
201387_s_at	7345	NP_004172	P09936	ubiquitin carboxyl-terminal esterase L1 (ubiquitin thiolesterase)	GO:0005789	IEA	CC
201387_s_at	7345	NP_004172	P09936	ubiquitin carboxyl-terminal esterase L1 (ubiquitin thiolesterase)	GO:0005829	IEA	CC
201387_s_at	7345	NP_004172	P09936	ubiquitin carboxyl-terminal esterase L1 (ubiquitin thiolesterase)	GO:0005886	IDA	CC
201387_s_at	7345	NP_004172	P09936	ubiquitin carboxyl-terminal esterase L1 (ubiquitin thiolesterase)	GO:0006511	IEA	BP
201387_s_at	7345	NP_004172	P09936	ubiquitin carboxyl-terminal esterase L1 (ubiquitin thiolesterase)	GO:0006950	IEA	BP
201387_s_at	7345	NP_004172	P09936	ubiquitin carboxyl-terminal esterase L1 (ubiquitin thiolesterase)	GO:0007412	IEA	BP
201387_s_at	7345	NP_004172	P09936	ubiquitin carboxyl-terminal esterase L1 (ubiquitin thiolesterase)	GO:0007628	IEA	BP
201387_s_at	7345	NP_004172	P09936	ubiquitin carboxyl-terminal esterase L1 (ubiquitin thiolesterase)	GO:0008219	IEA	BP
201387_s_at	7345	NP_004172	P09936	ubiquitin carboxyl-terminal esterase L1 (ubiquitin thiolesterase)	GO:0008242	IDA	MF
201387_s_at	7345	NP_004172	P09936	ubiquitin carboxyl-terminal esterase L1 (ubiquitin thiolesterase)	GO:0008283	IEA	BP
201387_s_at	7345	NP_004172	P09936	ubiquitin carboxyl-terminal esterase L1 (ubiquitin thiolesterase)	GO:0016579	IDA	BP
201387_s_at	7345	NP_004172	P09936	ubiquitin carboxyl-terminal esterase L1 (ubiquitin thiolesterase)	GO:0016874	IEA	MF
201387_s_at	7345	NP_004172	P09936	ubiquitin carboxyl-terminal esterase L1 (ubiquitin thiolesterase)	GO:0019233	IEA	BP
201387_s_at	7345	NP_004172	P09936	ubiquitin carboxyl-terminal esterase L1 (ubiquitin thiolesterase)	GO:0019896	IEA	BP
201387_s_at	7345	NP_004172	P09936	ubiquitin carboxyl-terminal esterase L1 (ubiquitin thiolesterase)	GO:0030424	IEA	CC
201387_s_at	7345	NP_004172	P09936	ubiquitin carboxyl-terminal esterase L1 (ubiquitin thiolesterase)	GO:0031694	IPI	MF
201387_s_at	7345	NP_004172	P09936	ubiquitin carboxyl-terminal esterase L1 (ubiquitin thiolesterase)	GO:0042755	IEA	BP
201387_s_at	7345	NP_004172	P09936	ubiquitin carboxyl-terminal esterase L1 (ubiquitin thiolesterase)	GO:0043025	IEA	CC
201387_s_at	7345	NP_004172	P09936	ubiquitin carboxyl-terminal esterase L1 (ubiquitin thiolesterase)	GO:0043130	IDA	MF
201387_s_at	7345	NP_004172	P09936	ubiquitin carboxyl-terminal esterase L1 (ubiquitin thiolesterase)	GO:0043407	IDA	BP
201387_s_at	7345	NP_004172	P09936	ubiquitin carboxyl-terminal esterase L1 (ubiquitin thiolesterase)	GO:0048747	IEA	BP
201387_s_at	7345	NP_004172	P09936	ubiquitin carboxyl-terminal esterase L1 (ubiquitin thiolesterase)	GO:0050905	IEA	BP
212077_at	800	NM_004342	Q05682	caldesmon 1	GO:0003779	IEA	MF
212077_at	800	NM_004342	Q05682	caldesmon 1	GO:0005516	IEA	MF
212077_at	800	NM_004342	Q05682	caldesmon 1	GO:0005523	TAS	MF
212077_at	800	NM_004342	Q05682	caldesmon 1	GO:0005829	TAS	CC
212077_at	800	NM_004342	Q05682	caldesmon 1	GO:0005856	TAS	CC
212077_at	800	NM_004342	Q05682	caldesmon 1	GO:0005886	IDA	CC
212077_at	800	NM_004342	Q05682	caldesmon 1	GO:0006928	TAS	BP
212077_at	800	NM_004342	Q05682	caldesmon 1	GO:0006936	TAS	BP
212077_at	800	NM_004342	Q05682	caldesmon 1	GO:0015629	IDA	CC
212077_at	800	NM_004342	Q05682	caldesmon 1	GO:0017022	IEA	MF
212077_at	800	NM_004342	Q05682	caldesmon 1	GO:0030016	IEA	CC
212077_at	800	NM_004342	Q05682	caldesmon 1	GO:0030478	IEA	CC
212077_at	800	NM_033138	Q05682	caldesmon 1	GO:0003779	IEA	MF
212077_at	800	NM_033138	Q05682	caldesmon 1	GO:0005516	IEA	MF
212077_at	800	NM_033138	Q05682	caldesmon 1	GO:0005523	TAS	MF
212077_at	800	NM_033138	Q05682	caldesmon 1	GO:0005829	TAS	CC
212077_at	800	NM_033138	Q05682	caldesmon 1	GO:0005856	TAS	CC
212077_at	800	NM_033138	Q05682	caldesmon 1	GO:0005886	IDA	CC
212077_at	800	NM_033138	Q05682	caldesmon 1	GO:0006928	TAS	BP
212077_at	800	NM_033138	Q05682	caldesmon 1	GO:0006936	TAS	BP
212077_at	800	NM_033138	Q05682	caldesmon 1	GO:0015629	IDA	CC
212077_at	800	NM_033138	Q05682	caldesmon 1	GO:0017022	IEA	MF
212077_at	800	NM_033138	Q05682	caldesmon 1	GO:0030016	IEA	CC
212077_at	800	NM_033138	Q05682	caldesmon 1	GO:0030478	IEA	CC
212077_at	800	NM_033139	Q05682	caldesmon 1	GO:0003779	IEA	MF
212077_at	800	NM_033139	Q05682	caldesmon 1	GO:0005516	IEA	MF
212077_at	800	NM_033139	Q05682	caldesmon 1	GO:0005523	TAS	MF
212077_at	800	NM_033139	Q05682	caldesmon 1	GO:0005829	TAS	CC
212077_at	800	NM_033139	Q05682	caldesmon 1	GO:0005856	TAS	CC
212077_at	800	NM_033139	Q05682	caldesmon 1	GO:0005886	IDA	CC
212077_at	800	NM_033139	Q05682	caldesmon 1	GO:0006928	TAS	BP
212077_at	800	NM_033139	Q05682	caldesmon 1	GO:0006936	TAS	BP
212077_at	800	NM_033139	Q05682	caldesmon 1	GO:0015629	IDA	CC
212077_at	800	NM_033139	Q05682	caldesmon 1	GO:0017022	IEA	MF
212077_at	800	NM_033139	Q05682	caldesmon 1	GO:0030016	IEA	CC
212077_at	800	NM_033139	Q05682	caldesmon 1	GO:0030478	IEA	CC
212077_at	800	NM_033140	Q05682	caldesmon 1	GO:0003779	IEA	MF
212077_at	800	NM_033140	Q05682	caldesmon 1	GO:0005516	IEA	MF
212077_at	800	NM_033140	Q05682	caldesmon 1	GO:0005523	TAS	MF
212077_at	800	NM_033140	Q05682	caldesmon 1	GO:0005829	TAS	CC
212077_at	800	NM_033140	Q05682	caldesmon 1	GO:0005856	TAS	CC
212077_at	800	NM_033140	Q05682	caldesmon 1	GO:0005886	IDA	CC
212077_at	800	NM_033140	Q05682	caldesmon 1	GO:0006928	TAS	BP
212077_at	800	NM_033140	Q05682	caldesmon 1	GO:0006936	TAS	BP
212077_at	800	NM_033140	Q05682	caldesmon 1	GO:0015629	IDA	CC
212077_at	800	NM_033140	Q05682	caldesmon 1	GO:0017022	IEA	MF
212077_at	800	NM_033140	Q05682	caldesmon 1	GO:0030016	IEA	CC
212077_at	800	NM_033140	Q05682	caldesmon 1	GO:0030478	IEA	CC
212077_at	800	NM_033157	Q05682	caldesmon 1	GO:0003779	IEA	MF
212077_at	800	NM_033157	Q05682	caldesmon 1	GO:0005516	IEA	MF
212077_at	800	NM_033157	Q05682	caldesmon 1	GO:0005523	TAS	MF
212077_at	800	NM_033157	Q05682	caldesmon 1	GO:0005829	TAS	CC
212077_at	800	NM_033157	Q05682	caldesmon 1	GO:0005856	TAS	CC
212077_at	800	NM_033157	Q05682	caldesmon 1	GO:0005886	IDA	CC
212077_at	800	NM_033157	Q05682	caldesmon 1	GO:0006928	TAS	BP
212077_at	800	NM_033157	Q05682	caldesmon 1	GO:0006936	TAS	BP
212077_at	800	NM_033157	Q05682	caldesmon 1	GO:0015629	IDA	CC
212077_at	800	NM_033157	Q05682	caldesmon 1	GO:0017022	IEA	MF
212077_at	800	NM_033157	Q05682	caldesmon 1	GO:0030016	IEA	CC
212077_at	800	NM_033157	Q05682	caldesmon 1	GO:0030478	IEA	CC
212077_at	800	NP_004333	Q05682	caldesmon 1	GO:0003779	IEA	MF
212077_at	800	NP_004333	Q05682	caldesmon 1	GO:0005516	IEA	MF
212077_at	800	NP_004333	Q05682	caldesmon 1	GO:0005523	TAS	MF
212077_at	800	NP_004333	Q05682	caldesmon 1	GO:0005829	TAS	CC
212077_at	800	NP_004333	Q05682	caldesmon 1	GO:0005856	TAS	CC
212077_at	800	NP_004333	Q05682	caldesmon 1	GO:0005886	IDA	CC
212077_at	800	NP_004333	Q05682	caldesmon 1	GO:0006928	TAS	BP
212077_at	800	NP_004333	Q05682	caldesmon 1	GO:0006936	TAS	BP
212077_at	800	NP_004333	Q05682	caldesmon 1	GO:0015629	IDA	CC
212077_at	800	NP_004333	Q05682	caldesmon 1	GO:0017022	IEA	MF
212077_at	800	NP_004333	Q05682	caldesmon 1	GO:0030016	IEA	CC
212077_at	800	NP_004333	Q05682	caldesmon 1	GO:0030478	IEA	CC
212077_at	800	NP_149129	Q05682	caldesmon 1	GO:0003779	IEA	MF
212077_at	800	NP_149129	Q05682	caldesmon 1	GO:0005516	IEA	MF
212077_at	800	NP_149129	Q05682	caldesmon 1	GO:0005523	TAS	MF
212077_at	800	NP_149129	Q05682	caldesmon 1	GO:0005829	TAS	CC
212077_at	800	NP_149129	Q05682	caldesmon 1	GO:0005856	TAS	CC
212077_at	800	NP_149129	Q05682	caldesmon 1	GO:0005886	IDA	CC
212077_at	800	NP_149129	Q05682	caldesmon 1	GO:0006928	TAS	BP
212077_at	800	NP_149129	Q05682	caldesmon 1	GO:0006936	TAS	BP
212077_at	800	NP_149129	Q05682	caldesmon 1	GO:0015629	IDA	CC
212077_at	800	NP_149129	Q05682	caldesmon 1	GO:0017022	IEA	MF
212077_at	800	NP_149129	Q05682	caldesmon 1	GO:0030016	IEA	CC
212077_at	800	NP_149129	Q05682	caldesmon 1	GO:0030478	IEA	CC
212077_at	800	NP_149130	Q05682	caldesmon 1	GO:0003779	IEA	MF
212077_at	800	NP_149130	Q05682	caldesmon 1	GO:0005516	IEA	MF
212077_at	800	NP_149130	Q05682	caldesmon 1	GO:0005523	TAS	MF
212077_at	800	NP_149130	Q05682	caldesmon 1	GO:0005829	TAS	CC
212077_at	800	NP_149130	Q05682	caldesmon 1	GO:0005856	TAS	CC
212077_at	800	NP_149130	Q05682	caldesmon 1	GO:0005886	IDA	CC
212077_at	800	NP_149130	Q05682	caldesmon 1	GO:0006928	TAS	BP
212077_at	800	NP_149130	Q05682	caldesmon 1	GO:0006936	TAS	BP
212077_at	800	NP_149130	Q05682	caldesmon 1	GO:0015629	IDA	CC
212077_at	800	NP_149130	Q05682	caldesmon 1	GO:0017022	IEA	MF
212077_at	800	NP_149130	Q05682	caldesmon 1	GO:0030016	IEA	CC
212077_at	800	NP_149130	Q05682	caldesmon 1	GO:0030478	IEA	CC
212077_at	800	NP_149131	Q05682	caldesmon 1	GO:0003779	IEA	MF
212077_at	800	NP_149131	Q05682	caldesmon 1	GO:0005516	IEA	MF
212077_at	800	NP_149131	Q05682	caldesmon 1	GO:0005523	TAS	MF
212077_at	800	NP_149131	Q05682	caldesmon 1	GO:0005829	TAS	CC
212077_at	800	NP_149131	Q05682	caldesmon 1	GO:0005856	TAS	CC
212077_at	800	NP_149131	Q05682	caldesmon 1	GO:0005886	IDA	CC
212077_at	800	NP_149131	Q05682	caldesmon 1	GO:0006928	TAS	BP
212077_at	800	NP_149131	Q05682	caldesmon 1	GO:0006936	TAS	BP
212077_at	800	NP_149131	Q05682	caldesmon 1	GO:0015629	IDA	CC
212077_at	800	NP_149131	Q05682	caldesmon 1	GO:0017022	IEA	MF
212077_at	800	NP_149131	Q05682	caldesmon 1	GO:0030016	IEA	CC
212077_at	800	NP_149131	Q05682	caldesmon 1	GO:0030478	IEA	CC
212077_at	800	NP_149347	Q05682	caldesmon 1	GO:0003779	IEA	MF
212077_at	800	NP_149347	Q05682	caldesmon 1	GO:0005516	IEA	MF
212077_at	800	NP_149347	Q05682	caldesmon 1	GO:0005523	TAS	MF
212077_at	800	NP_149347	Q05682	caldesmon 1	GO:0005829	TAS	CC
212077_at	800	NP_149347	Q05682	caldesmon 1	GO:0005856	TAS	CC
212077_at	800	NP_149347	Q05682	caldesmon 1	GO:0005886	IDA	CC
212077_at	800	NP_149347	Q05682	caldesmon 1	GO:0006928	TAS	BP
212077_at	800	NP_149347	Q05682	caldesmon 1	GO:0006936	TAS	BP
212077_at	800	NP_149347	Q05682	caldesmon 1	GO:0015629	IDA	CC
212077_at	800	NP_149347	Q05682	caldesmon 1	GO:0017022	IEA	MF
212077_at	800	NP_149347	Q05682	caldesmon 1	GO:0030016	IEA	CC
212077_at	800	NP_149347	Q05682	caldesmon 1	GO:0030478	IEA	CC
201506_at	7045	NM_000358	Q15582	transforming growth factor, beta-induced, 68kDa	GO:0001525	IEP	BP
201506_at	7045	NM_000358	Q15582	transforming growth factor, beta-induced, 68kDa	GO:0005178	TAS	MF
201506_at	7045	NM_000358	Q15582	transforming growth factor, beta-induced, 68kDa	GO:0005576	TAS	CC
201506_at	7045	NM_000358	Q15582	transforming growth factor, beta-induced, 68kDa	GO:0005578	IEA	CC
201506_at	7045	NM_000358	Q15582	transforming growth factor, beta-induced, 68kDa	GO:0005615	IEA	CC
201506_at	7045	NM_000358	Q15582	transforming growth factor, beta-induced, 68kDa	GO:0005886	TAS	CC
201506_at	7045	NM_000358	Q15582	transforming growth factor, beta-induced, 68kDa	GO:0007155	IEA	BP
201506_at	7045	NM_000358	Q15582	transforming growth factor, beta-induced, 68kDa	GO:0007162	TAS	BP
201506_at	7045	NM_000358	Q15582	transforming growth factor, beta-induced, 68kDa	GO:0007601	IEA	BP
201506_at	7045	NM_000358	Q15582	transforming growth factor, beta-induced, 68kDa	GO:0008283	TAS	BP
201506_at	7045	NM_000358	Q15582	transforming growth factor, beta-induced, 68kDa	GO:0030198	IEA	BP
201506_at	7045	NM_000358	Q15582	transforming growth factor, beta-induced, 68kDa	GO:0031012	IDA	CC
201506_at	7045	NM_000358	Q15582	transforming growth factor, beta-induced, 68kDa	GO:0031012	ISS	CC
201506_at	7045	NM_000358	Q15582	transforming growth factor, beta-induced, 68kDa	GO:0050840	IEA	MF
201506_at	7045	NM_000358	Q15582	transforming growth factor, beta-induced, 68kDa	GO:0050896	IEA	BP
201506_at	7045	NM_000358	Q15582	transforming growth factor, beta-induced, 68kDa	GO:0070062	IDA	CC
201506_at	7045	NP_000349	Q15582	transforming growth factor, beta-induced, 68kDa	GO:0001525	IEP	BP
201506_at	7045	NP_000349	Q15582	transforming growth factor, beta-induced, 68kDa	GO:0005178	TAS	MF
201506_at	7045	NP_000349	Q15582	transforming growth factor, beta-induced, 68kDa	GO:0005576	TAS	CC
201506_at	7045	NP_000349	Q15582	transforming growth factor, beta-induced, 68kDa	GO:0005578	IEA	CC
201506_at	7045	NP_000349	Q15582	transforming growth factor, beta-induced, 68kDa	GO:0005615	IEA	CC
201506_at	7045	NP_000349	Q15582	transforming growth factor, beta-induced, 68kDa	GO:0005886	TAS	CC
201506_at	7045	NP_000349	Q15582	transforming growth factor, beta-induced, 68kDa	GO:0007155	IEA	BP
201506_at	7045	NP_000349	Q15582	transforming growth factor, beta-induced, 68kDa	GO:0007162	TAS	BP
201506_at	7045	NP_000349	Q15582	transforming growth factor, beta-induced, 68kDa	GO:0007601	IEA	BP
201506_at	7045	NP_000349	Q15582	transforming growth factor, beta-induced, 68kDa	GO:0008283	TAS	BP
201506_at	7045	NP_000349	Q15582	transforming growth factor, beta-induced, 68kDa	GO:0030198	IEA	BP
201506_at	7045	NP_000349	Q15582	transforming growth factor, beta-induced, 68kDa	GO:0031012	IDA	CC
201506_at	7045	NP_000349	Q15582	transforming growth factor, beta-induced, 68kDa	GO:0031012	ISS	CC
201506_at	7045	NP_000349	Q15582	transforming growth factor, beta-induced, 68kDa	GO:0050840	IEA	MF
201506_at	7045	NP_000349	Q15582	transforming growth factor, beta-induced, 68kDa	GO:0050896	IEA	BP
201506_at	7045	NP_000349	Q15582	transforming growth factor, beta-induced, 68kDa	GO:0070062	IDA	CC
204602_at	22943	NM_012242	I1W660	dickkopf 1 homolog (Xenopus laevis)	GO:0000122	IDA	BP
204602_at	22943	NM_012242	I1W660	dickkopf 1 homolog (Xenopus laevis)	GO:0000122	ISS	BP
204602_at	22943	NM_012242	I1W660	dickkopf 1 homolog (Xenopus laevis)	GO:0000904	IEA	BP
204602_at	22943	NM_012242	I1W660	dickkopf 1 homolog (Xenopus laevis)	GO:0001706	IEA	BP
204602_at	22943	NM_012242	I1W660	dickkopf 1 homolog (Xenopus laevis)	GO:0001707	IEA	BP
204602_at	22943	NM_012242	I1W660	dickkopf 1 homolog (Xenopus laevis)	GO:0001942	IEA	BP
204602_at	22943	NM_012242	I1W660	dickkopf 1 homolog (Xenopus laevis)	GO:0002090	IDA	BP
204602_at	22943	NM_012242	I1W660	dickkopf 1 homolog (Xenopus laevis)	GO:0004871	TAS	MF
204602_at	22943	NM_012242	I1W660	dickkopf 1 homolog (Xenopus laevis)	GO:0005515	IPI	MF
204602_at	22943	NM_012242	I1W660	dickkopf 1 homolog (Xenopus laevis)	GO:0005615	IDA	CC
204602_at	22943	NM_012242	I1W660	dickkopf 1 homolog (Xenopus laevis)	GO:0005886	IDA	CC
204602_at	22943	NM_012242	I1W660	dickkopf 1 homolog (Xenopus laevis)	GO:0008083	TAS	MF
204602_at	22943	NM_012242	I1W660	dickkopf 1 homolog (Xenopus laevis)	GO:0030326	IEA	BP
204602_at	22943	NM_012242	I1W660	dickkopf 1 homolog (Xenopus laevis)	GO:0030514	IEA	BP
204602_at	22943	NM_012242	I1W660	dickkopf 1 homolog (Xenopus laevis)	GO:0030900	IEA	BP
204602_at	22943	NM_012242	I1W660	dickkopf 1 homolog (Xenopus laevis)	GO:0031333	IDA	BP
204602_at	22943	NM_012242	I1W660	dickkopf 1 homolog (Xenopus laevis)	GO:0032526	IEA	BP
204602_at	22943	NM_012242	I1W660	dickkopf 1 homolog (Xenopus laevis)	GO:0033137	IDA	BP
204602_at	22943	NM_012242	I1W660	dickkopf 1 homolog (Xenopus laevis)	GO:0042662	IDA	BP
204602_at	22943	NM_012242	I1W660	dickkopf 1 homolog (Xenopus laevis)	GO:0042663	IDA	BP
204602_at	22943	NM_012242	I1W660	dickkopf 1 homolog (Xenopus laevis)	GO:0048019	IDA	MF
204602_at	22943	NM_012242	I1W660	dickkopf 1 homolog (Xenopus laevis)	GO:0048642	IEA	BP
204602_at	22943	NM_012242	I1W660	dickkopf 1 homolog (Xenopus laevis)	GO:0050750	IDA	MF
204602_at	22943	NM_012242	I1W660	dickkopf 1 homolog (Xenopus laevis)	GO:0060325	IEA	BP
204602_at	22943	NM_012242	I1W660	dickkopf 1 homolog (Xenopus laevis)	GO:0060394	IDA	BP
204602_at	22943	NM_012242	I1W660	dickkopf 1 homolog (Xenopus laevis)	GO:0090082	ISS	BP
204602_at	22943	NM_012242	I1W660	dickkopf 1 homolog (Xenopus laevis)	GO:0090090	IDA	BP
204602_at	22943	NM_012242	I1W660	dickkopf 1 homolog (Xenopus laevis)	GO:0090090	IGI	BP
204602_at	22943	NM_012242	I1W660	dickkopf 1 homolog (Xenopus laevis)	GO:0090244	IEA	BP
204602_at	22943	NM_012242	I1W660	dickkopf 1 homolog (Xenopus laevis)	GO:1900116	IDA	BP
204602_at	22943	NM_012242	I1W660	dickkopf 1 homolog (Xenopus laevis)	GO:1901296	IDA	BP
204602_at	22943	NM_012242	I1W660	dickkopf 1 homolog (Xenopus laevis)	GO:2000726	IDA	BP
204602_at	22943	NM_012242	O94907	dickkopf 1 homolog (Xenopus laevis)	GO:0000122	IDA	BP
204602_at	22943	NM_012242	O94907	dickkopf 1 homolog (Xenopus laevis)	GO:0000122	ISS	BP
204602_at	22943	NM_012242	O94907	dickkopf 1 homolog (Xenopus laevis)	GO:0000904	IEA	BP
204602_at	22943	NM_012242	O94907	dickkopf 1 homolog (Xenopus laevis)	GO:0001706	IEA	BP
204602_at	22943	NM_012242	O94907	dickkopf 1 homolog (Xenopus laevis)	GO:0001707	IEA	BP
204602_at	22943	NM_012242	O94907	dickkopf 1 homolog (Xenopus laevis)	GO:0001942	IEA	BP
204602_at	22943	NM_012242	O94907	dickkopf 1 homolog (Xenopus laevis)	GO:0002090	IDA	BP
204602_at	22943	NM_012242	O94907	dickkopf 1 homolog (Xenopus laevis)	GO:0004871	TAS	MF
204602_at	22943	NM_012242	O94907	dickkopf 1 homolog (Xenopus laevis)	GO:0005515	IPI	MF
204602_at	22943	NM_012242	O94907	dickkopf 1 homolog (Xenopus laevis)	GO:0005615	IDA	CC
204602_at	22943	NM_012242	O94907	dickkopf 1 homolog (Xenopus laevis)	GO:0005886	IDA	CC
204602_at	22943	NM_012242	O94907	dickkopf 1 homolog (Xenopus laevis)	GO:0008083	TAS	MF
204602_at	22943	NM_012242	O94907	dickkopf 1 homolog (Xenopus laevis)	GO:0030326	IEA	BP
204602_at	22943	NM_012242	O94907	dickkopf 1 homolog (Xenopus laevis)	GO:0030514	IEA	BP
204602_at	22943	NM_012242	O94907	dickkopf 1 homolog (Xenopus laevis)	GO:0030900	IEA	BP
204602_at	22943	NM_012242	O94907	dickkopf 1 homolog (Xenopus laevis)	GO:0031333	IDA	BP
204602_at	22943	NM_012242	O94907	dickkopf 1 homolog (Xenopus laevis)	GO:0032526	IEA	BP
204602_at	22943	NM_012242	O94907	dickkopf 1 homolog (Xenopus laevis)	GO:0033137	IDA	BP
204602_at	22943	NM_012242	O94907	dickkopf 1 homolog (Xenopus laevis)	GO:0042662	IDA	BP
204602_at	22943	NM_012242	O94907	dickkopf 1 homolog (Xenopus laevis)	GO:0042663	IDA	BP
204602_at	22943	NM_012242	O94907	dickkopf 1 homolog (Xenopus laevis)	GO:0048019	IDA	MF
204602_at	22943	NM_012242	O94907	dickkopf 1 homolog (Xenopus laevis)	GO:0048642	IEA	BP
204602_at	22943	NM_012242	O94907	dickkopf 1 homolog (Xenopus laevis)	GO:0050750	IDA	MF
204602_at	22943	NM_012242	O94907	dickkopf 1 homolog (Xenopus laevis)	GO:0060325	IEA	BP
204602_at	22943	NM_012242	O94907	dickkopf 1 homolog (Xenopus laevis)	GO:0060394	IDA	BP
204602_at	22943	NM_012242	O94907	dickkopf 1 homolog (Xenopus laevis)	GO:0090082	ISS	BP
204602_at	22943	NM_012242	O94907	dickkopf 1 homolog (Xenopus laevis)	GO:0090090	IDA	BP
204602_at	22943	NM_012242	O94907	dickkopf 1 homolog (Xenopus laevis)	GO:0090090	IGI	BP
204602_at	22943	NM_012242	O94907	dickkopf 1 homolog (Xenopus laevis)	GO:0090244	IEA	BP
204602_at	22943	NM_012242	O94907	dickkopf 1 homolog (Xenopus laevis)	GO:1900116	IDA	BP
204602_at	22943	NM_012242	O94907	dickkopf 1 homolog (Xenopus laevis)	GO:1901296	IDA	BP
204602_at	22943	NM_012242	O94907	dickkopf 1 homolog (Xenopus laevis)	GO:2000726	IDA	BP
204602_at	22943	NP_036374	I1W660	dickkopf 1 homolog (Xenopus laevis)	GO:0000122	IDA	BP
204602_at	22943	NP_036374	I1W660	dickkopf 1 homolog (Xenopus laevis)	GO:0000122	ISS	BP
204602_at	22943	NP_036374	I1W660	dickkopf 1 homolog (Xenopus laevis)	GO:0000904	IEA	BP
204602_at	22943	NP_036374	I1W660	dickkopf 1 homolog (Xenopus laevis)	GO:0001706	IEA	BP
204602_at	22943	NP_036374	I1W660	dickkopf 1 homolog (Xenopus laevis)	GO:0001707	IEA	BP
204602_at	22943	NP_036374	I1W660	dickkopf 1 homolog (Xenopus laevis)	GO:0001942	IEA	BP
204602_at	22943	NP_036374	I1W660	dickkopf 1 homolog (Xenopus laevis)	GO:0002090	IDA	BP
204602_at	22943	NP_036374	I1W660	dickkopf 1 homolog (Xenopus laevis)	GO:0004871	TAS	MF
204602_at	22943	NP_036374	I1W660	dickkopf 1 homolog (Xenopus laevis)	GO:0005515	IPI	MF
204602_at	22943	NP_036374	I1W660	dickkopf 1 homolog (Xenopus laevis)	GO:0005615	IDA	CC
204602_at	22943	NP_036374	I1W660	dickkopf 1 homolog (Xenopus laevis)	GO:0005886	IDA	CC
204602_at	22943	NP_036374	I1W660	dickkopf 1 homolog (Xenopus laevis)	GO:0008083	TAS	MF
204602_at	22943	NP_036374	I1W660	dickkopf 1 homolog (Xenopus laevis)	GO:0030326	IEA	BP
204602_at	22943	NP_036374	I1W660	dickkopf 1 homolog (Xenopus laevis)	GO:0030514	IEA	BP
204602_at	22943	NP_036374	I1W660	dickkopf 1 homolog (Xenopus laevis)	GO:0030900	IEA	BP
204602_at	22943	NP_036374	I1W660	dickkopf 1 homolog (Xenopus laevis)	GO:0031333	IDA	BP
204602_at	22943	NP_036374	I1W660	dickkopf 1 homolog (Xenopus laevis)	GO:0032526	IEA	BP
204602_at	22943	NP_036374	I1W660	dickkopf 1 homolog (Xenopus laevis)	GO:0033137	IDA	BP
204602_at	22943	NP_036374	I1W660	dickkopf 1 homolog (Xenopus laevis)	GO:0042662	IDA	BP
204602_at	22943	NP_036374	I1W660	dickkopf 1 homolog (Xenopus laevis)	GO:0042663	IDA	BP
204602_at	22943	NP_036374	I1W660	dickkopf 1 homolog (Xenopus laevis)	GO:0048019	IDA	MF
204602_at	22943	NP_036374	I1W660	dickkopf 1 homolog (Xenopus laevis)	GO:0048642	IEA	BP
204602_at	22943	NP_036374	I1W660	dickkopf 1 homolog (Xenopus laevis)	GO:0050750	IDA	MF
204602_at	22943	NP_036374	I1W660	dickkopf 1 homolog (Xenopus laevis)	GO:0060325	IEA	BP
204602_at	22943	NP_036374	I1W660	dickkopf 1 homolog (Xenopus laevis)	GO:0060394	IDA	BP
204602_at	22943	NP_036374	I1W660	dickkopf 1 homolog (Xenopus laevis)	GO:0090082	ISS	BP
204602_at	22943	NP_036374	I1W660	dickkopf 1 homolog (Xenopus laevis)	GO:0090090	IDA	BP
204602_at	22943	NP_036374	I1W660	dickkopf 1 homolog (Xenopus laevis)	GO:0090090	IGI	BP
204602_at	22943	NP_036374	I1W660	dickkopf 1 homolog (Xenopus laevis)	GO:0090244	IEA	BP
204602_at	22943	NP_036374	I1W660	dickkopf 1 homolog (Xenopus laevis)	GO:1900116	IDA	BP
204602_at	22943	NP_036374	I1W660	dickkopf 1 homolog (Xenopus laevis)	GO:1901296	IDA	BP
204602_at	22943	NP_036374	I1W660	dickkopf 1 homolog (Xenopus laevis)	GO:2000726	IDA	BP
204602_at	22943	NP_036374	O94907	dickkopf 1 homolog (Xenopus laevis)	GO:0000122	IDA	BP
204602_at	22943	NP_036374	O94907	dickkopf 1 homolog (Xenopus laevis)	GO:0000122	ISS	BP
204602_at	22943	NP_036374	O94907	dickkopf 1 homolog (Xenopus laevis)	GO:0000904	IEA	BP
204602_at	22943	NP_036374	O94907	dickkopf 1 homolog (Xenopus laevis)	GO:0001706	IEA	BP
204602_at	22943	NP_036374	O94907	dickkopf 1 homolog (Xenopus laevis)	GO:0001707	IEA	BP
204602_at	22943	NP_036374	O94907	dickkopf 1 homolog (Xenopus laevis)	GO:0001942	IEA	BP
204602_at	22943	NP_036374	O94907	dickkopf 1 homolog (Xenopus laevis)	GO:0002090	IDA	BP
204602_at	22943	NP_036374	O94907	dickkopf 1 homolog (Xenopus laevis)	GO:0004871	TAS	MF
204602_at	22943	NP_036374	O94907	dickkopf 1 homolog (Xenopus laevis)	GO:0005515	IPI	MF
204602_at	22943	NP_036374	O94907	dickkopf 1 homolog (Xenopus laevis)	GO:0005615	IDA	CC
204602_at	22943	NP_036374	O94907	dickkopf 1 homolog (Xenopus laevis)	GO:0005886	IDA	CC
204602_at	22943	NP_036374	O94907	dickkopf 1 homolog (Xenopus laevis)	GO:0008083	TAS	MF
204602_at	22943	NP_036374	O94907	dickkopf 1 homolog (Xenopus laevis)	GO:0030326	IEA	BP
204602_at	22943	NP_036374	O94907	dickkopf 1 homolog (Xenopus laevis)	GO:0030514	IEA	BP
204602_at	22943	NP_036374	O94907	dickkopf 1 homolog (Xenopus laevis)	GO:0030900	IEA	BP
204602_at	22943	NP_036374	O94907	dickkopf 1 homolog (Xenopus laevis)	GO:0031333	IDA	BP
204602_at	22943	NP_036374	O94907	dickkopf 1 homolog (Xenopus laevis)	GO:0032526	IEA	BP
204602_at	22943	NP_036374	O94907	dickkopf 1 homolog (Xenopus laevis)	GO:0033137	IDA	BP
204602_at	22943	NP_036374	O94907	dickkopf 1 homolog (Xenopus laevis)	GO:0042662	IDA	BP
204602_at	22943	NP_036374	O94907	dickkopf 1 homolog (Xenopus laevis)	GO:0042663	IDA	BP
204602_at	22943	NP_036374	O94907	dickkopf 1 homolog (Xenopus laevis)	GO:0048019	IDA	MF
204602_at	22943	NP_036374	O94907	dickkopf 1 homolog (Xenopus laevis)	GO:0048642	IEA	BP
204602_at	22943	NP_036374	O94907	dickkopf 1 homolog (Xenopus laevis)	GO:0050750	IDA	MF
204602_at	22943	NP_036374	O94907	dickkopf 1 homolog (Xenopus laevis)	GO:0060325	IEA	BP
204602_at	22943	NP_036374	O94907	dickkopf 1 homolog (Xenopus laevis)	GO:0060394	IDA	BP
204602_at	22943	NP_036374	O94907	dickkopf 1 homolog (Xenopus laevis)	GO:0090082	ISS	BP
204602_at	22943	NP_036374	O94907	dickkopf 1 homolog (Xenopus laevis)	GO:0090090	IDA	BP
204602_at	22943	NP_036374	O94907	dickkopf 1 homolog (Xenopus laevis)	GO:0090090	IGI	BP
204602_at	22943	NP_036374	O94907	dickkopf 1 homolog (Xenopus laevis)	GO:0090244	IEA	BP
204602_at	22943	NP_036374	O94907	dickkopf 1 homolog (Xenopus laevis)	GO:1900116	IDA	BP
204602_at	22943	NP_036374	O94907	dickkopf 1 homolog (Xenopus laevis)	GO:1901296	IDA	BP
204602_at	22943	NP_036374	O94907	dickkopf 1 homolog (Xenopus laevis)	GO:2000726	IDA	BP
201909_at	6192	NM_001008	P22090	ribosomal protein S4, Y-linked 1	GO:0000184	TAS	BP
201909_at	6192	NM_001008	P22090	ribosomal protein S4, Y-linked 1	GO:0003723	TAS	MF
201909_at	6192	NM_001008	P22090	ribosomal protein S4, Y-linked 1	GO:0003735	IMP	MF
201909_at	6192	NM_001008	P22090	ribosomal protein S4, Y-linked 1	GO:0005829	TAS	CC
201909_at	6192	NM_001008	P22090	ribosomal protein S4, Y-linked 1	GO:0005844	IDA	CC
201909_at	6192	NM_001008	P22090	ribosomal protein S4, Y-linked 1	GO:0006412	IMP	BP
201909_at	6192	NM_001008	P22090	ribosomal protein S4, Y-linked 1	GO:0006412	TAS	BP
201909_at	6192	NM_001008	P22090	ribosomal protein S4, Y-linked 1	GO:0006413	TAS	BP
201909_at	6192	NM_001008	P22090	ribosomal protein S4, Y-linked 1	GO:0006414	TAS	BP
201909_at	6192	NM_001008	P22090	ribosomal protein S4, Y-linked 1	GO:0006415	TAS	BP
201909_at	6192	NM_001008	P22090	ribosomal protein S4, Y-linked 1	GO:0006614	TAS	BP
201909_at	6192	NM_001008	P22090	ribosomal protein S4, Y-linked 1	GO:0007275	IMP	BP
201909_at	6192	NM_001008	P22090	ribosomal protein S4, Y-linked 1	GO:0010467	TAS	BP
201909_at	6192	NM_001008	P22090	ribosomal protein S4, Y-linked 1	GO:0016032	TAS	BP
201909_at	6192	NM_001008	P22090	ribosomal protein S4, Y-linked 1	GO:0016070	TAS	BP
201909_at	6192	NM_001008	P22090	ribosomal protein S4, Y-linked 1	GO:0016071	TAS	BP
201909_at	6192	NM_001008	P22090	ribosomal protein S4, Y-linked 1	GO:0019058	TAS	BP
201909_at	6192	NM_001008	P22090	ribosomal protein S4, Y-linked 1	GO:0019083	TAS	BP
201909_at	6192	NM_001008	P22090	ribosomal protein S4, Y-linked 1	GO:0019843	IEA	MF
201909_at	6192	NM_001008	P22090	ribosomal protein S4, Y-linked 1	GO:0022627	NAS	CC
201909_at	6192	NM_001008	P22090	ribosomal protein S4, Y-linked 1	GO:0044267	TAS	BP
201909_at	6192	NP_000999	P22090	ribosomal protein S4, Y-linked 1	GO:0000184	TAS	BP
201909_at	6192	NP_000999	P22090	ribosomal protein S4, Y-linked 1	GO:0003723	TAS	MF
201909_at	6192	NP_000999	P22090	ribosomal protein S4, Y-linked 1	GO:0003735	IMP	MF
201909_at	6192	NP_000999	P22090	ribosomal protein S4, Y-linked 1	GO:0005829	TAS	CC
201909_at	6192	NP_000999	P22090	ribosomal protein S4, Y-linked 1	GO:0005844	IDA	CC
201909_at	6192	NP_000999	P22090	ribosomal protein S4, Y-linked 1	GO:0006412	IMP	BP
201909_at	6192	NP_000999	P22090	ribosomal protein S4, Y-linked 1	GO:0006412	TAS	BP
201909_at	6192	NP_000999	P22090	ribosomal protein S4, Y-linked 1	GO:0006413	TAS	BP
201909_at	6192	NP_000999	P22090	ribosomal protein S4, Y-linked 1	GO:0006414	TAS	BP
201909_at	6192	NP_000999	P22090	ribosomal protein S4, Y-linked 1	GO:0006415	TAS	BP
201909_at	6192	NP_000999	P22090	ribosomal protein S4, Y-linked 1	GO:0006614	TAS	BP
201909_at	6192	NP_000999	P22090	ribosomal protein S4, Y-linked 1	GO:0007275	IMP	BP
201909_at	6192	NP_000999	P22090	ribosomal protein S4, Y-linked 1	GO:0010467	TAS	BP
201909_at	6192	NP_000999	P22090	ribosomal protein S4, Y-linked 1	GO:0016032	TAS	BP
201909_at	6192	NP_000999	P22090	ribosomal protein S4, Y-linked 1	GO:0016070	TAS	BP
201909_at	6192	NP_000999	P22090	ribosomal protein S4, Y-linked 1	GO:0016071	TAS	BP
201909_at	6192	NP_000999	P22090	ribosomal protein S4, Y-linked 1	GO:0019058	TAS	BP
201909_at	6192	NP_000999	P22090	ribosomal protein S4, Y-linked 1	GO:0019083	TAS	BP
201909_at	6192	NP_000999	P22090	ribosomal protein S4, Y-linked 1	GO:0019843	IEA	MF
201909_at	6192	NP_000999	P22090	ribosomal protein S4, Y-linked 1	GO:0022627	NAS	CC
201909_at	6192	NP_000999	P22090	ribosomal protein S4, Y-linked 1	GO:0044267	TAS	BP
201162_at	3490	NM_001253835	Q16270	insulin-like growth factor binding protein 7	GO:0001558	IEA	BP
201162_at	3490	NM_001253835	Q16270	insulin-like growth factor binding protein 7	GO:0005515	IPI	MF
201162_at	3490	NM_001253835	Q16270	insulin-like growth factor binding protein 7	GO:0005520	IEA	MF
201162_at	3490	NM_001253835	Q16270	insulin-like growth factor binding protein 7	GO:0005615	IDA	CC
201162_at	3490	NM_001253835	Q16270	insulin-like growth factor binding protein 7	GO:0007155	IDA	BP
201162_at	3490	NM_001253835	Q16270	insulin-like growth factor binding protein 7	GO:0008285	TAS	BP
201162_at	3490	NM_001253835	Q16270	insulin-like growth factor binding protein 7	GO:0031012	IDA	CC
201162_at	3490	NM_001253835	Q16270	insulin-like growth factor binding protein 7	GO:0048839	IEA	BP
201162_at	3490	NM_001553	Q16270	insulin-like growth factor binding protein 7	GO:0001558	IEA	BP
201162_at	3490	NM_001553	Q16270	insulin-like growth factor binding protein 7	GO:0005515	IPI	MF
201162_at	3490	NM_001553	Q16270	insulin-like growth factor binding protein 7	GO:0005520	IEA	MF
201162_at	3490	NM_001553	Q16270	insulin-like growth factor binding protein 7	GO:0005615	IDA	CC
201162_at	3490	NM_001553	Q16270	insulin-like growth factor binding protein 7	GO:0007155	IDA	BP
201162_at	3490	NM_001553	Q16270	insulin-like growth factor binding protein 7	GO:0008285	TAS	BP
201162_at	3490	NM_001553	Q16270	insulin-like growth factor binding protein 7	GO:0031012	IDA	CC
201162_at	3490	NM_001553	Q16270	insulin-like growth factor binding protein 7	GO:0048839	IEA	BP
201162_at	3490	NP_001240764	Q16270	insulin-like growth factor binding protein 7	GO:0001558	IEA	BP
201162_at	3490	NP_001240764	Q16270	insulin-like growth factor binding protein 7	GO:0005515	IPI	MF
201162_at	3490	NP_001240764	Q16270	insulin-like growth factor binding protein 7	GO:0005520	IEA	MF
201162_at	3490	NP_001240764	Q16270	insulin-like growth factor binding protein 7	GO:0005615	IDA	CC
201162_at	3490	NP_001240764	Q16270	insulin-like growth factor binding protein 7	GO:0007155	IDA	BP
201162_at	3490	NP_001240764	Q16270	insulin-like growth factor binding protein 7	GO:0008285	TAS	BP
201162_at	3490	NP_001240764	Q16270	insulin-like growth factor binding protein 7	GO:0031012	IDA	CC
201162_at	3490	NP_001240764	Q16270	insulin-like growth factor binding protein 7	GO:0048839	IEA	BP
201162_at	3490	NP_001544	Q16270	insulin-like growth factor binding protein 7	GO:0001558	IEA	BP
201162_at	3490	NP_001544	Q16270	insulin-like growth factor binding protein 7	GO:0005515	IPI	MF
201162_at	3490	NP_001544	Q16270	insulin-like growth factor binding protein 7	GO:0005520	IEA	MF
201162_at	3490	NP_001544	Q16270	insulin-like growth factor binding protein 7	GO:0005615	IDA	CC
201162_at	3490	NP_001544	Q16270	insulin-like growth factor binding protein 7	GO:0007155	IDA	BP
201162_at	3490	NP_001544	Q16270	insulin-like growth factor binding protein 7	GO:0008285	TAS	BP
201162_at	3490	NP_001544	Q16270	insulin-like growth factor binding protein 7	GO:0031012	IDA	CC
201162_at	3490	NP_001544	Q16270	insulin-like growth factor binding protein 7	GO:0048839	IEA	BP
212667_at	6678	NM_003118	P09486	secreted protein, acidic, cysteine-rich (osteonectin)	GO:0001503	IEA	BP
212667_at	6678	NM_003118	P09486	secreted protein, acidic, cysteine-rich (osteonectin)	GO:0002576	TAS	BP
212667_at	6678	NM_003118	P09486	secreted protein, acidic, cysteine-rich (osteonectin)	GO:0005509	IEA	MF
212667_at	6678	NM_003118	P09486	secreted protein, acidic, cysteine-rich (osteonectin)	GO:0005515	IPI	MF
212667_at	6678	NM_003118	P09486	secreted protein, acidic, cysteine-rich (osteonectin)	GO:0005518	TAS	MF
212667_at	6678	NM_003118	P09486	secreted protein, acidic, cysteine-rich (osteonectin)	GO:0005576	NAS	CC
212667_at	6678	NM_003118	P09486	secreted protein, acidic, cysteine-rich (osteonectin)	GO:0005576	TAS	CC
212667_at	6678	NM_003118	P09486	secreted protein, acidic, cysteine-rich (osteonectin)	GO:0005578	TAS	CC
212667_at	6678	NM_003118	P09486	secreted protein, acidic, cysteine-rich (osteonectin)	GO:0005604	IEA	CC
212667_at	6678	NM_003118	P09486	secreted protein, acidic, cysteine-rich (osteonectin)	GO:0005615	IEA	CC
212667_at	6678	NM_003118	P09486	secreted protein, acidic, cysteine-rich (osteonectin)	GO:0005634	IEA	CC
212667_at	6678	NM_003118	P09486	secreted protein, acidic, cysteine-rich (osteonectin)	GO:0007165	IEA	BP
212667_at	6678	NM_003118	P09486	secreted protein, acidic, cysteine-rich (osteonectin)	GO:0007507	IEA	BP
212667_at	6678	NM_003118	P09486	secreted protein, acidic, cysteine-rich (osteonectin)	GO:0007596	TAS	BP
212667_at	6678	NM_003118	P09486	secreted protein, acidic, cysteine-rich (osteonectin)	GO:0009629	IEA	BP
212667_at	6678	NM_003118	P09486	secreted protein, acidic, cysteine-rich (osteonectin)	GO:0010288	IEA	BP
212667_at	6678	NM_003118	P09486	secreted protein, acidic, cysteine-rich (osteonectin)	GO:0030168	TAS	BP
212667_at	6678	NM_003118	P09486	secreted protein, acidic, cysteine-rich (osteonectin)	GO:0030324	IEA	BP
212667_at	6678	NM_003118	P09486	secreted protein, acidic, cysteine-rich (osteonectin)	GO:0031093	TAS	CC
212667_at	6678	NM_003118	P09486	secreted protein, acidic, cysteine-rich (osteonectin)	GO:0032496	IEA	BP
212667_at	6678	NM_003118	P09486	secreted protein, acidic, cysteine-rich (osteonectin)	GO:0033591	IEA	BP
212667_at	6678	NM_003118	P09486	secreted protein, acidic, cysteine-rich (osteonectin)	GO:0034097	IEA	BP
212667_at	6678	NM_003118	P09486	secreted protein, acidic, cysteine-rich (osteonectin)	GO:0042127	IEA	BP
212667_at	6678	NM_003118	P09486	secreted protein, acidic, cysteine-rich (osteonectin)	GO:0043434	IEA	BP
212667_at	6678	NM_003118	P09486	secreted protein, acidic, cysteine-rich (osteonectin)	GO:0045471	IEA	BP
212667_at	6678	NM_003118	P09486	secreted protein, acidic, cysteine-rich (osteonectin)	GO:0046686	IEA	BP
212667_at	6678	NM_003118	P09486	secreted protein, acidic, cysteine-rich (osteonectin)	GO:0048839	IEA	BP
212667_at	6678	NM_003118	P09486	secreted protein, acidic, cysteine-rich (osteonectin)	GO:0050840	IEA	MF
212667_at	6678	NM_003118	P09486	secreted protein, acidic, cysteine-rich (osteonectin)	GO:0051384	IEA	BP
212667_at	6678	NM_003118	P09486	secreted protein, acidic, cysteine-rich (osteonectin)	GO:0051591	IEA	BP
212667_at	6678	NM_003118	P09486	secreted protein, acidic, cysteine-rich (osteonectin)	GO:0051592	IEA	BP
212667_at	6678	NM_003118	P09486	secreted protein, acidic, cysteine-rich (osteonectin)	GO:0071363	IEA	BP
212667_at	6678	NP_003109	P09486	secreted protein, acidic, cysteine-rich (osteonectin)	GO:0001503	IEA	BP
212667_at	6678	NP_003109	P09486	secreted protein, acidic, cysteine-rich (osteonectin)	GO:0002576	TAS	BP
212667_at	6678	NP_003109	P09486	secreted protein, acidic, cysteine-rich (osteonectin)	GO:0005509	IEA	MF
212667_at	6678	NP_003109	P09486	secreted protein, acidic, cysteine-rich (osteonectin)	GO:0005515	IPI	MF
212667_at	6678	NP_003109	P09486	secreted protein, acidic, cysteine-rich (osteonectin)	GO:0005518	TAS	MF
212667_at	6678	NP_003109	P09486	secreted protein, acidic, cysteine-rich (osteonectin)	GO:0005576	NAS	CC
212667_at	6678	NP_003109	P09486	secreted protein, acidic, cysteine-rich (osteonectin)	GO:0005576	TAS	CC
212667_at	6678	NP_003109	P09486	secreted protein, acidic, cysteine-rich (osteonectin)	GO:0005578	TAS	CC
212667_at	6678	NP_003109	P09486	secreted protein, acidic, cysteine-rich (osteonectin)	GO:0005604	IEA	CC
212667_at	6678	NP_003109	P09486	secreted protein, acidic, cysteine-rich (osteonectin)	GO:0005615	IEA	CC
212667_at	6678	NP_003109	P09486	secreted protein, acidic, cysteine-rich (osteonectin)	GO:0005634	IEA	CC
212667_at	6678	NP_003109	P09486	secreted protein, acidic, cysteine-rich (osteonectin)	GO:0007165	IEA	BP
212667_at	6678	NP_003109	P09486	secreted protein, acidic, cysteine-rich (osteonectin)	GO:0007507	IEA	BP
212667_at	6678	NP_003109	P09486	secreted protein, acidic, cysteine-rich (osteonectin)	GO:0007596	TAS	BP
212667_at	6678	NP_003109	P09486	secreted protein, acidic, cysteine-rich (osteonectin)	GO:0009629	IEA	BP
212667_at	6678	NP_003109	P09486	secreted protein, acidic, cysteine-rich (osteonectin)	GO:0010288	IEA	BP
212667_at	6678	NP_003109	P09486	secreted protein, acidic, cysteine-rich (osteonectin)	GO:0030168	TAS	BP
212667_at	6678	NP_003109	P09486	secreted protein, acidic, cysteine-rich (osteonectin)	GO:0030324	IEA	BP
212667_at	6678	NP_003109	P09486	secreted protein, acidic, cysteine-rich (osteonectin)	GO:0031093	TAS	CC
212667_at	6678	NP_003109	P09486	secreted protein, acidic, cysteine-rich (osteonectin)	GO:0032496	IEA	BP
212667_at	6678	NP_003109	P09486	secreted protein, acidic, cysteine-rich (osteonectin)	GO:0033591	IEA	BP
212667_at	6678	NP_003109	P09486	secreted protein, acidic, cysteine-rich (osteonectin)	GO:0034097	IEA	BP
212667_at	6678	NP_003109	P09486	secreted protein, acidic, cysteine-rich (osteonectin)	GO:0042127	IEA	BP
212667_at	6678	NP_003109	P09486	secreted protein, acidic, cysteine-rich (osteonectin)	GO:0043434	IEA	BP
212667_at	6678	NP_003109	P09486	secreted protein, acidic, cysteine-rich (osteonectin)	GO:0045471	IEA	BP
212667_at	6678	NP_003109	P09486	secreted protein, acidic, cysteine-rich (osteonectin)	GO:0046686	IEA	BP
212667_at	6678	NP_003109	P09486	secreted protein, acidic, cysteine-rich (osteonectin)	GO:0048839	IEA	BP
212667_at	6678	NP_003109	P09486	secreted protein, acidic, cysteine-rich (osteonectin)	GO:0050840	IEA	MF
212667_at	6678	NP_003109	P09486	secreted protein, acidic, cysteine-rich (osteonectin)	GO:0051384	IEA	BP
212667_at	6678	NP_003109	P09486	secreted protein, acidic, cysteine-rich (osteonectin)	GO:0051591	IEA	BP
212667_at	6678	NP_003109	P09486	secreted protein, acidic, cysteine-rich (osteonectin)	GO:0051592	IEA	BP
212667_at	6678	NP_003109	P09486	secreted protein, acidic, cysteine-rich (osteonectin)	GO:0071363	IEA	BP
201859_at	5552	NM_002727	P10124	serglycin	GO:0002576	TAS	BP
201859_at	5552	NM_002727	P10124	serglycin	GO:0005515	IPI	MF
201859_at	5552	NM_002727	P10124	serglycin	GO:0005518	IEA	MF
201859_at	5552	NM_002727	P10124	serglycin	GO:0005576	TAS	CC
201859_at	5552	NM_002727	P10124	serglycin	GO:0005615	IDA	CC
201859_at	5552	NM_002727	P10124	serglycin	GO:0005794	IDA	CC
201859_at	5552	NM_002727	P10124	serglycin	GO:0006915	IDA	BP
201859_at	5552	NM_002727	P10124	serglycin	GO:0007596	TAS	BP
201859_at	5552	NM_002727	P10124	serglycin	GO:0016485	ISS	BP
201859_at	5552	NM_002727	P10124	serglycin	GO:0030168	TAS	BP
201859_at	5552	NM_002727	P10124	serglycin	GO:0030502	IDA	BP
201859_at	5552	NM_002727	P10124	serglycin	GO:0031093	TAS	CC
201859_at	5552	NM_002727	P10124	serglycin	GO:0031214	IEA	BP
201859_at	5552	NM_002727	P10124	serglycin	GO:0033364	ISS	BP
201859_at	5552	NM_002727	P10124	serglycin	GO:0033371	ISS	BP
201859_at	5552	NM_002727	P10124	serglycin	GO:0033373	ISS	BP
201859_at	5552	NM_002727	P10124	serglycin	GO:0033382	ISS	BP
201859_at	5552	NM_002727	P10124	serglycin	GO:0042588	IEA	CC
201859_at	5552	NM_002727	P10124	serglycin	GO:0042629	ISS	CC
201859_at	5552	NM_002727	P10124	serglycin	GO:0050710	ISS	BP
201859_at	5552	NP_002718	P10124	serglycin	GO:0002576	TAS	BP
201859_at	5552	NP_002718	P10124	serglycin	GO:0005515	IPI	MF
201859_at	5552	NP_002718	P10124	serglycin	GO:0005518	IEA	MF
201859_at	5552	NP_002718	P10124	serglycin	GO:0005576	TAS	CC
201859_at	5552	NP_002718	P10124	serglycin	GO:0005615	IDA	CC
201859_at	5552	NP_002718	P10124	serglycin	GO:0005794	IDA	CC
201859_at	5552	NP_002718	P10124	serglycin	GO:0006915	IDA	BP
201859_at	5552	NP_002718	P10124	serglycin	GO:0007596	TAS	BP
201859_at	5552	NP_002718	P10124	serglycin	GO:0016485	ISS	BP
201859_at	5552	NP_002718	P10124	serglycin	GO:0030168	TAS	BP
201859_at	5552	NP_002718	P10124	serglycin	GO:0030502	IDA	BP
201859_at	5552	NP_002718	P10124	serglycin	GO:0031093	TAS	CC
201859_at	5552	NP_002718	P10124	serglycin	GO:0031214	IEA	BP
201859_at	5552	NP_002718	P10124	serglycin	GO:0033364	ISS	BP
201859_at	5552	NP_002718	P10124	serglycin	GO:0033371	ISS	BP
201859_at	5552	NP_002718	P10124	serglycin	GO:0033373	ISS	BP
201859_at	5552	NP_002718	P10124	serglycin	GO:0033382	ISS	BP
201859_at	5552	NP_002718	P10124	serglycin	GO:0042588	IEA	CC
201859_at	5552	NP_002718	P10124	serglycin	GO:0042629	ISS	CC
201859_at	5552	NP_002718	P10124	serglycin	GO:0050710	ISS	BP
201859_at	5552	NR_036430	P10124	serglycin	GO:0002576	TAS	BP
201859_at	5552	NR_036430	P10124	serglycin	GO:0005515	IPI	MF
201859_at	5552	NR_036430	P10124	serglycin	GO:0005518	IEA	MF
201859_at	5552	NR_036430	P10124	serglycin	GO:0005576	TAS	CC
201859_at	5552	NR_036430	P10124	serglycin	GO:0005615	IDA	CC
201859_at	5552	NR_036430	P10124	serglycin	GO:0005794	IDA	CC
201859_at	5552	NR_036430	P10124	serglycin	GO:0006915	IDA	BP
201859_at	5552	NR_036430	P10124	serglycin	GO:0007596	TAS	BP
201859_at	5552	NR_036430	P10124	serglycin	GO:0016485	ISS	BP
201859_at	5552	NR_036430	P10124	serglycin	GO:0030168	TAS	BP
201859_at	5552	NR_036430	P10124	serglycin	GO:0030502	IDA	BP
201859_at	5552	NR_036430	P10124	serglycin	GO:0031093	TAS	CC
201859_at	5552	NR_036430	P10124	serglycin	GO:0031214	IEA	BP
201859_at	5552	NR_036430	P10124	serglycin	GO:0033364	ISS	BP
201859_at	5552	NR_036430	P10124	serglycin	GO:0033371	ISS	BP
201859_at	5552	NR_036430	P10124	serglycin	GO:0033373	ISS	BP
201859_at	5552	NR_036430	P10124	serglycin	GO:0033382	ISS	BP
201859_at	5552	NR_036430	P10124	serglycin	GO:0042588	IEA	CC
201859_at	5552	NR_036430	P10124	serglycin	GO:0042629	ISS	CC
201859_at	5552	NR_036430	P10124	serglycin	GO:0050710	ISS	BP
209686_at	6285	NM_006272	P04271	S100 calcium binding protein B	GO:0001726	IDA	CC
209686_at	6285	NM_006272	P04271	S100 calcium binding protein B	GO:0005509	NAS	MF
209686_at	6285	NM_006272	P04271	S100 calcium binding protein B	GO:0005515	IPI	MF
209686_at	6285	NM_006272	P04271	S100 calcium binding protein B	GO:0005576	TAS	CC
209686_at	6285	NM_006272	P04271	S100 calcium binding protein B	GO:0005615	IEA	CC
209686_at	6285	NM_006272	P04271	S100 calcium binding protein B	GO:0005634	IDA	CC
209686_at	6285	NM_006272	P04271	S100 calcium binding protein B	GO:0005737	IDA	CC
209686_at	6285	NM_006272	P04271	S100 calcium binding protein B	GO:0005737	ISS	CC
209686_at	6285	NM_006272	P04271	S100 calcium binding protein B	GO:0007409	TAS	BP
209686_at	6285	NM_006272	P04271	S100 calcium binding protein B	GO:0007417	TAS	BP
209686_at	6285	NM_006272	P04271	S100 calcium binding protein B	GO:0007611	ISS	BP
209686_at	6285	NM_006272	P04271	S100 calcium binding protein B	GO:0007613	IEA	BP
209686_at	6285	NM_006272	P04271	S100 calcium binding protein B	GO:0008270	ISS	MF
209686_at	6285	NM_006272	P04271	S100 calcium binding protein B	GO:0008283	TAS	BP
209686_at	6285	NM_006272	P04271	S100 calcium binding protein B	GO:0008284	IEA	BP
209686_at	6285	NM_006272	P04271	S100 calcium binding protein B	GO:0008360	IEA	BP
209686_at	6285	NM_006272	P04271	S100 calcium binding protein B	GO:0042802	IPI	MF
209686_at	6285	NM_006272	P04271	S100 calcium binding protein B	GO:0042803	IDA	MF
209686_at	6285	NM_006272	P04271	S100 calcium binding protein B	GO:0042803	IPI	MF
209686_at	6285	NM_006272	P04271	S100 calcium binding protein B	GO:0043025	IEA	CC
209686_at	6285	NM_006272	P04271	S100 calcium binding protein B	GO:0043065	IEA	BP
209686_at	6285	NM_006272	P04271	S100 calcium binding protein B	GO:0043123	IDA	BP
209686_at	6285	NM_006272	P04271	S100 calcium binding protein B	GO:0044548	IPI	MF
209686_at	6285	NM_006272	P04271	S100 calcium binding protein B	GO:0045087	TAS	BP
209686_at	6285	NM_006272	P04271	S100 calcium binding protein B	GO:0048156	ISS	MF
209686_at	6285	NM_006272	P04271	S100 calcium binding protein B	GO:0048168	IEA	BP
209686_at	6285	NM_006272	P04271	S100 calcium binding protein B	GO:0048306	IDA	MF
209686_at	6285	NM_006272	P04271	S100 calcium binding protein B	GO:0048471	IDA	CC
209686_at	6285	NM_006272	P04271	S100 calcium binding protein B	GO:0048708	IEA	BP
209686_at	6285	NM_006272	P04271	S100 calcium binding protein B	GO:0050786	IPI	MF
209686_at	6285	NM_006272	P04271	S100 calcium binding protein B	GO:0051384	IEA	BP
209686_at	6285	NM_006272	P04271	S100 calcium binding protein B	GO:0051597	IEA	BP
209686_at	6285	NM_006272	P04271	S100 calcium binding protein B	GO:0060291	IEA	BP
209686_at	6285	NM_006272	P04271	S100 calcium binding protein B	GO:0071456	IEA	BP
209686_at	6285	NM_006272	P04271	S100 calcium binding protein B	GO:2001015	IEA	BP
209686_at	6285	NP_006263	P04271	S100 calcium binding protein B	GO:0001726	IDA	CC
209686_at	6285	NP_006263	P04271	S100 calcium binding protein B	GO:0005509	NAS	MF
209686_at	6285	NP_006263	P04271	S100 calcium binding protein B	GO:0005515	IPI	MF
209686_at	6285	NP_006263	P04271	S100 calcium binding protein B	GO:0005576	TAS	CC
209686_at	6285	NP_006263	P04271	S100 calcium binding protein B	GO:0005615	IEA	CC
209686_at	6285	NP_006263	P04271	S100 calcium binding protein B	GO:0005634	IDA	CC
209686_at	6285	NP_006263	P04271	S100 calcium binding protein B	GO:0005737	IDA	CC
209686_at	6285	NP_006263	P04271	S100 calcium binding protein B	GO:0005737	ISS	CC
209686_at	6285	NP_006263	P04271	S100 calcium binding protein B	GO:0007409	TAS	BP
209686_at	6285	NP_006263	P04271	S100 calcium binding protein B	GO:0007417	TAS	BP
209686_at	6285	NP_006263	P04271	S100 calcium binding protein B	GO:0007611	ISS	BP
209686_at	6285	NP_006263	P04271	S100 calcium binding protein B	GO:0007613	IEA	BP
209686_at	6285	NP_006263	P04271	S100 calcium binding protein B	GO:0008270	ISS	MF
209686_at	6285	NP_006263	P04271	S100 calcium binding protein B	GO:0008283	TAS	BP
209686_at	6285	NP_006263	P04271	S100 calcium binding protein B	GO:0008284	IEA	BP
209686_at	6285	NP_006263	P04271	S100 calcium binding protein B	GO:0008360	IEA	BP
209686_at	6285	NP_006263	P04271	S100 calcium binding protein B	GO:0042802	IPI	MF
209686_at	6285	NP_006263	P04271	S100 calcium binding protein B	GO:0042803	IDA	MF
209686_at	6285	NP_006263	P04271	S100 calcium binding protein B	GO:0042803	IPI	MF
209686_at	6285	NP_006263	P04271	S100 calcium binding protein B	GO:0043025	IEA	CC
209686_at	6285	NP_006263	P04271	S100 calcium binding protein B	GO:0043065	IEA	BP
209686_at	6285	NP_006263	P04271	S100 calcium binding protein B	GO:0043123	IDA	BP
209686_at	6285	NP_006263	P04271	S100 calcium binding protein B	GO:0044548	IPI	MF
209686_at	6285	NP_006263	P04271	S100 calcium binding protein B	GO:0045087	TAS	BP
209686_at	6285	NP_006263	P04271	S100 calcium binding protein B	GO:0048156	ISS	MF
209686_at	6285	NP_006263	P04271	S100 calcium binding protein B	GO:0048168	IEA	BP
209686_at	6285	NP_006263	P04271	S100 calcium binding protein B	GO:0048306	IDA	MF
209686_at	6285	NP_006263	P04271	S100 calcium binding protein B	GO:0048471	IDA	CC
209686_at	6285	NP_006263	P04271	S100 calcium binding protein B	GO:0048708	IEA	BP
209686_at	6285	NP_006263	P04271	S100 calcium binding protein B	GO:0050786	IPI	MF
209686_at	6285	NP_006263	P04271	S100 calcium binding protein B	GO:0051384	IEA	BP
209686_at	6285	NP_006263	P04271	S100 calcium binding protein B	GO:0051597	IEA	BP
209686_at	6285	NP_006263	P04271	S100 calcium binding protein B	GO:0060291	IEA	BP
209686_at	6285	NP_006263	P04271	S100 calcium binding protein B	GO:0071456	IEA	BP
209686_at	6285	NP_006263	P04271	S100 calcium binding protein B	GO:2001015	IEA	BP
201667_at	2697	NM_000165	P17302	gap junction protein, alpha 1, 43kDa	GO:0000139	TAS	CC
201667_at	2697	NM_000165	P17302	gap junction protein, alpha 1, 43kDa	GO:0004871	IMP	MF
201667_at	2697	NM_000165	P17302	gap junction protein, alpha 1, 43kDa	GO:0005243	IDA	MF
201667_at	2697	NM_000165	P17302	gap junction protein, alpha 1, 43kDa	GO:0005515	IPI	MF
201667_at	2697	NM_000165	P17302	gap junction protein, alpha 1, 43kDa	GO:0005741	IEA	CC
201667_at	2697	NM_000165	P17302	gap junction protein, alpha 1, 43kDa	GO:0005764	IEA	CC
201667_at	2697	NM_000165	P17302	gap junction protein, alpha 1, 43kDa	GO:0005769	IEA	CC
201667_at	2697	NM_000165	P17302	gap junction protein, alpha 1, 43kDa	GO:0005771	IEA	CC
201667_at	2697	NM_000165	P17302	gap junction protein, alpha 1, 43kDa	GO:0005789	TAS	CC
201667_at	2697	NM_000165	P17302	gap junction protein, alpha 1, 43kDa	GO:0005794	ISS	CC
201667_at	2697	NM_000165	P17302	gap junction protein, alpha 1, 43kDa	GO:0005886	ISS	CC
201667_at	2697	NM_000165	P17302	gap junction protein, alpha 1, 43kDa	GO:0005886	TAS	CC
201667_at	2697	NM_000165	P17302	gap junction protein, alpha 1, 43kDa	GO:0005887	TAS	CC
201667_at	2697	NM_000165	P17302	gap junction protein, alpha 1, 43kDa	GO:0005916	IEA	CC
201667_at	2697	NM_000165	P17302	gap junction protein, alpha 1, 43kDa	GO:0005921	IDA	CC
201667_at	2697	NM_000165	P17302	gap junction protein, alpha 1, 43kDa	GO:0005921	ISS	CC
201667_at	2697	NM_000165	P17302	gap junction protein, alpha 1, 43kDa	GO:0005922	IEA	CC
201667_at	2697	NM_000165	P17302	gap junction protein, alpha 1, 43kDa	GO:0006810	TAS	BP
201667_at	2697	NM_000165	P17302	gap junction protein, alpha 1, 43kDa	GO:0006915	IEA	BP
201667_at	2697	NM_000165	P17302	gap junction protein, alpha 1, 43kDa	GO:0006936	TAS	BP
201667_at	2697	NM_000165	P17302	gap junction protein, alpha 1, 43kDa	GO:0007165	IMP	BP
201667_at	2697	NM_000165	P17302	gap junction protein, alpha 1, 43kDa	GO:0007267	TAS	BP
201667_at	2697	NM_000165	P17302	gap junction protein, alpha 1, 43kDa	GO:0007507	IEA	BP
201667_at	2697	NM_000165	P17302	gap junction protein, alpha 1, 43kDa	GO:0008285	IEA	BP
201667_at	2697	NM_000165	P17302	gap junction protein, alpha 1, 43kDa	GO:0009268	IEA	BP
201667_at	2697	NM_000165	P17302	gap junction protein, alpha 1, 43kDa	GO:0010232	IEA	BP
201667_at	2697	NM_000165	P17302	gap junction protein, alpha 1, 43kDa	GO:0010644	IDA	BP
201667_at	2697	NM_000165	P17302	gap junction protein, alpha 1, 43kDa	GO:0014704	IDA	CC
201667_at	2697	NM_000165	P17302	gap junction protein, alpha 1, 43kDa	GO:0014704	ISS	CC
201667_at	2697	NM_000165	P17302	gap junction protein, alpha 1, 43kDa	GO:0015075	TAS	MF
201667_at	2697	NM_000165	P17302	gap junction protein, alpha 1, 43kDa	GO:0015867	IEA	BP
201667_at	2697	NM_000165	P17302	gap junction protein, alpha 1, 43kDa	GO:0016044	TAS	BP
201667_at	2697	NM_000165	P17302	gap junction protein, alpha 1, 43kDa	GO:0016264	TAS	BP
201667_at	2697	NM_000165	P17302	gap junction protein, alpha 1, 43kDa	GO:0017124	IEA	MF
201667_at	2697	NM_000165	P17302	gap junction protein, alpha 1, 43kDa	GO:0030165	IEA	MF
201667_at	2697	NM_000165	P17302	gap junction protein, alpha 1, 43kDa	GO:0030660	TAS	CC
201667_at	2697	NM_000165	P17302	gap junction protein, alpha 1, 43kDa	GO:0034220	TAS	BP
201667_at	2697	NM_000165	P17302	gap junction protein, alpha 1, 43kDa	GO:0043123	IMP	BP
201667_at	2697	NM_000165	P17302	gap junction protein, alpha 1, 43kDa	GO:0043434	IEA	BP
201667_at	2697	NM_000165	P17302	gap junction protein, alpha 1, 43kDa	GO:0045121	ISS	CC
201667_at	2697	NM_000165	P17302	gap junction protein, alpha 1, 43kDa	GO:0045732	IEA	BP
201667_at	2697	NM_000165	P17302	gap junction protein, alpha 1, 43kDa	GO:0048812	IEA	BP
201667_at	2697	NM_000165	P17302	gap junction protein, alpha 1, 43kDa	GO:0051259	IEA	BP
201667_at	2697	NM_000165	P17302	gap junction protein, alpha 1, 43kDa	GO:0051924	IEA	BP
201667_at	2697	NM_000165	P17302	gap junction protein, alpha 1, 43kDa	GO:0086014	TAS	BP
201667_at	2697	NM_000165	P17302	gap junction protein, alpha 1, 43kDa	GO:2000810	IEA	BP
201667_at	2697	NP_000156	P17302	gap junction protein, alpha 1, 43kDa	GO:0000139	TAS	CC
201667_at	2697	NP_000156	P17302	gap junction protein, alpha 1, 43kDa	GO:0004871	IMP	MF
201667_at	2697	NP_000156	P17302	gap junction protein, alpha 1, 43kDa	GO:0005243	IDA	MF
201667_at	2697	NP_000156	P17302	gap junction protein, alpha 1, 43kDa	GO:0005515	IPI	MF
201667_at	2697	NP_000156	P17302	gap junction protein, alpha 1, 43kDa	GO:0005741	IEA	CC
201667_at	2697	NP_000156	P17302	gap junction protein, alpha 1, 43kDa	GO:0005764	IEA	CC
201667_at	2697	NP_000156	P17302	gap junction protein, alpha 1, 43kDa	GO:0005769	IEA	CC
201667_at	2697	NP_000156	P17302	gap junction protein, alpha 1, 43kDa	GO:0005771	IEA	CC
201667_at	2697	NP_000156	P17302	gap junction protein, alpha 1, 43kDa	GO:0005789	TAS	CC
201667_at	2697	NP_000156	P17302	gap junction protein, alpha 1, 43kDa	GO:0005794	ISS	CC
201667_at	2697	NP_000156	P17302	gap junction protein, alpha 1, 43kDa	GO:0005886	ISS	CC
201667_at	2697	NP_000156	P17302	gap junction protein, alpha 1, 43kDa	GO:0005886	TAS	CC
201667_at	2697	NP_000156	P17302	gap junction protein, alpha 1, 43kDa	GO:0005887	TAS	CC
201667_at	2697	NP_000156	P17302	gap junction protein, alpha 1, 43kDa	GO:0005916	IEA	CC
201667_at	2697	NP_000156	P17302	gap junction protein, alpha 1, 43kDa	GO:0005921	IDA	CC
201667_at	2697	NP_000156	P17302	gap junction protein, alpha 1, 43kDa	GO:0005921	ISS	CC
201667_at	2697	NP_000156	P17302	gap junction protein, alpha 1, 43kDa	GO:0005922	IEA	CC
201667_at	2697	NP_000156	P17302	gap junction protein, alpha 1, 43kDa	GO:0006810	TAS	BP
201667_at	2697	NP_000156	P17302	gap junction protein, alpha 1, 43kDa	GO:0006915	IEA	BP
201667_at	2697	NP_000156	P17302	gap junction protein, alpha 1, 43kDa	GO:0006936	TAS	BP
201667_at	2697	NP_000156	P17302	gap junction protein, alpha 1, 43kDa	GO:0007165	IMP	BP
201667_at	2697	NP_000156	P17302	gap junction protein, alpha 1, 43kDa	GO:0007267	TAS	BP
201667_at	2697	NP_000156	P17302	gap junction protein, alpha 1, 43kDa	GO:0007507	IEA	BP
201667_at	2697	NP_000156	P17302	gap junction protein, alpha 1, 43kDa	GO:0008285	IEA	BP
201667_at	2697	NP_000156	P17302	gap junction protein, alpha 1, 43kDa	GO:0009268	IEA	BP
201667_at	2697	NP_000156	P17302	gap junction protein, alpha 1, 43kDa	GO:0010232	IEA	BP
201667_at	2697	NP_000156	P17302	gap junction protein, alpha 1, 43kDa	GO:0010644	IDA	BP
201667_at	2697	NP_000156	P17302	gap junction protein, alpha 1, 43kDa	GO:0014704	IDA	CC
201667_at	2697	NP_000156	P17302	gap junction protein, alpha 1, 43kDa	GO:0014704	ISS	CC
201667_at	2697	NP_000156	P17302	gap junction protein, alpha 1, 43kDa	GO:0015075	TAS	MF
201667_at	2697	NP_000156	P17302	gap junction protein, alpha 1, 43kDa	GO:0015867	IEA	BP
201667_at	2697	NP_000156	P17302	gap junction protein, alpha 1, 43kDa	GO:0016044	TAS	BP
201667_at	2697	NP_000156	P17302	gap junction protein, alpha 1, 43kDa	GO:0016264	TAS	BP
201667_at	2697	NP_000156	P17302	gap junction protein, alpha 1, 43kDa	GO:0017124	IEA	MF
201667_at	2697	NP_000156	P17302	gap junction protein, alpha 1, 43kDa	GO:0030165	IEA	MF
201667_at	2697	NP_000156	P17302	gap junction protein, alpha 1, 43kDa	GO:0030660	TAS	CC
201667_at	2697	NP_000156	P17302	gap junction protein, alpha 1, 43kDa	GO:0034220	TAS	BP
201667_at	2697	NP_000156	P17302	gap junction protein, alpha 1, 43kDa	GO:0043123	IMP	BP
201667_at	2697	NP_000156	P17302	gap junction protein, alpha 1, 43kDa	GO:0043434	IEA	BP
201667_at	2697	NP_000156	P17302	gap junction protein, alpha 1, 43kDa	GO:0045121	ISS	CC
201667_at	2697	NP_000156	P17302	gap junction protein, alpha 1, 43kDa	GO:0045732	IEA	BP
201667_at	2697	NP_000156	P17302	gap junction protein, alpha 1, 43kDa	GO:0048812	IEA	BP
201667_at	2697	NP_000156	P17302	gap junction protein, alpha 1, 43kDa	GO:0051259	IEA	BP
201667_at	2697	NP_000156	P17302	gap junction protein, alpha 1, 43kDa	GO:0051924	IEA	BP
201667_at	2697	NP_000156	P17302	gap junction protein, alpha 1, 43kDa	GO:0086014	TAS	BP
201667_at	2697	NP_000156	P17302	gap junction protein, alpha 1, 43kDa	GO:2000810	IEA	BP
204115_at	2791	NM_004126	P61952	guanine nucleotide binding protein (G protein), gamma 11	GO:0003924	TAS	MF
204115_at	2791	NM_004126	P61952	guanine nucleotide binding protein (G protein), gamma 11	GO:0004871	IEA	MF
204115_at	2791	NM_004126	P61952	guanine nucleotide binding protein (G protein), gamma 11	GO:0005834	IEA	CC
204115_at	2791	NM_004126	P61952	guanine nucleotide binding protein (G protein), gamma 11	GO:0005886	TAS	CC
204115_at	2791	NM_004126	P61952	guanine nucleotide binding protein (G protein), gamma 11	GO:0006112	TAS	BP
204115_at	2791	NM_004126	P61952	guanine nucleotide binding protein (G protein), gamma 11	GO:0006184	TAS	BP
204115_at	2791	NM_004126	P61952	guanine nucleotide binding protein (G protein), gamma 11	GO:0007165	TAS	BP
204115_at	2791	NM_004126	P61952	guanine nucleotide binding protein (G protein), gamma 11	GO:0007186	IEA	BP
204115_at	2791	NM_004126	P61952	guanine nucleotide binding protein (G protein), gamma 11	GO:0044281	TAS	BP
204115_at	2791	NM_004126	P61952	guanine nucleotide binding protein (G protein), gamma 11	GO:0071377	TAS	BP
204115_at	2791	NM_004126	Q53Y01	guanine nucleotide binding protein (G protein), gamma 11	GO:0003924	TAS	MF
204115_at	2791	NM_004126	Q53Y01	guanine nucleotide binding protein (G protein), gamma 11	GO:0004871	IEA	MF
204115_at	2791	NM_004126	Q53Y01	guanine nucleotide binding protein (G protein), gamma 11	GO:0005834	IEA	CC
204115_at	2791	NM_004126	Q53Y01	guanine nucleotide binding protein (G protein), gamma 11	GO:0005886	TAS	CC
204115_at	2791	NM_004126	Q53Y01	guanine nucleotide binding protein (G protein), gamma 11	GO:0006112	TAS	BP
204115_at	2791	NM_004126	Q53Y01	guanine nucleotide binding protein (G protein), gamma 11	GO:0006184	TAS	BP
204115_at	2791	NM_004126	Q53Y01	guanine nucleotide binding protein (G protein), gamma 11	GO:0007165	TAS	BP
204115_at	2791	NM_004126	Q53Y01	guanine nucleotide binding protein (G protein), gamma 11	GO:0007186	IEA	BP
204115_at	2791	NM_004126	Q53Y01	guanine nucleotide binding protein (G protein), gamma 11	GO:0044281	TAS	BP
204115_at	2791	NM_004126	Q53Y01	guanine nucleotide binding protein (G protein), gamma 11	GO:0071377	TAS	BP
204115_at	2791	NP_004117	P61952	guanine nucleotide binding protein (G protein), gamma 11	GO:0003924	TAS	MF
204115_at	2791	NP_004117	P61952	guanine nucleotide binding protein (G protein), gamma 11	GO:0004871	IEA	MF
204115_at	2791	NP_004117	P61952	guanine nucleotide binding protein (G protein), gamma 11	GO:0005834	IEA	CC
204115_at	2791	NP_004117	P61952	guanine nucleotide binding protein (G protein), gamma 11	GO:0005886	TAS	CC
204115_at	2791	NP_004117	P61952	guanine nucleotide binding protein (G protein), gamma 11	GO:0006112	TAS	BP
204115_at	2791	NP_004117	P61952	guanine nucleotide binding protein (G protein), gamma 11	GO:0006184	TAS	BP
204115_at	2791	NP_004117	P61952	guanine nucleotide binding protein (G protein), gamma 11	GO:0007165	TAS	BP
204115_at	2791	NP_004117	P61952	guanine nucleotide binding protein (G protein), gamma 11	GO:0007186	IEA	BP
204115_at	2791	NP_004117	P61952	guanine nucleotide binding protein (G protein), gamma 11	GO:0044281	TAS	BP
204115_at	2791	NP_004117	P61952	guanine nucleotide binding protein (G protein), gamma 11	GO:0071377	TAS	BP
204115_at	2791	NP_004117	Q53Y01	guanine nucleotide binding protein (G protein), gamma 11	GO:0003924	TAS	MF
204115_at	2791	NP_004117	Q53Y01	guanine nucleotide binding protein (G protein), gamma 11	GO:0004871	IEA	MF
204115_at	2791	NP_004117	Q53Y01	guanine nucleotide binding protein (G protein), gamma 11	GO:0005834	IEA	CC
204115_at	2791	NP_004117	Q53Y01	guanine nucleotide binding protein (G protein), gamma 11	GO:0005886	TAS	CC
204115_at	2791	NP_004117	Q53Y01	guanine nucleotide binding protein (G protein), gamma 11	GO:0006112	TAS	BP
204115_at	2791	NP_004117	Q53Y01	guanine nucleotide binding protein (G protein), gamma 11	GO:0006184	TAS	BP
204115_at	2791	NP_004117	Q53Y01	guanine nucleotide binding protein (G protein), gamma 11	GO:0007165	TAS	BP
204115_at	2791	NP_004117	Q53Y01	guanine nucleotide binding protein (G protein), gamma 11	GO:0007186	IEA	BP
204115_at	2791	NP_004117	Q53Y01	guanine nucleotide binding protein (G protein), gamma 11	GO:0044281	TAS	BP
204115_at	2791	NP_004117	Q53Y01	guanine nucleotide binding protein (G protein), gamma 11	GO:0071377	TAS	BP
202628_s_at	5054	NM_000602	P05121	serpin peptidase inhibitor, clade E (nexin, plasminogen activator inhibitor type 1), member 1	GO:0001300	IEP	BP
202628_s_at	5054	NM_000602	P05121	serpin peptidase inhibitor, clade E (nexin, plasminogen activator inhibitor type 1), member 1	GO:0001525	IEP	BP
202628_s_at	5054	NM_000602	P05121	serpin peptidase inhibitor, clade E (nexin, plasminogen activator inhibitor type 1), member 1	GO:0002020	IPI	MF
202628_s_at	5054	NM_000602	P05121	serpin peptidase inhibitor, clade E (nexin, plasminogen activator inhibitor type 1), member 1	GO:0002576	TAS	BP
202628_s_at	5054	NM_000602	P05121	serpin peptidase inhibitor, clade E (nexin, plasminogen activator inhibitor type 1), member 1	GO:0004867	IDA	MF
202628_s_at	5054	NM_000602	P05121	serpin peptidase inhibitor, clade E (nexin, plasminogen activator inhibitor type 1), member 1	GO:0004867	IPI	MF
202628_s_at	5054	NM_000602	P05121	serpin peptidase inhibitor, clade E (nexin, plasminogen activator inhibitor type 1), member 1	GO:0005102	IPI	MF
202628_s_at	5054	NM_000602	P05121	serpin peptidase inhibitor, clade E (nexin, plasminogen activator inhibitor type 1), member 1	GO:0005515	IPI	MF
202628_s_at	5054	NM_000602	P05121	serpin peptidase inhibitor, clade E (nexin, plasminogen activator inhibitor type 1), member 1	GO:0005576	IDA	CC
202628_s_at	5054	NM_000602	P05121	serpin peptidase inhibitor, clade E (nexin, plasminogen activator inhibitor type 1), member 1	GO:0005576	TAS	CC
202628_s_at	5054	NM_000602	P05121	serpin peptidase inhibitor, clade E (nexin, plasminogen activator inhibitor type 1), member 1	GO:0005615	IDA	CC
202628_s_at	5054	NM_000602	P05121	serpin peptidase inhibitor, clade E (nexin, plasminogen activator inhibitor type 1), member 1	GO:0005886	TAS	CC
202628_s_at	5054	NM_000602	P05121	serpin peptidase inhibitor, clade E (nexin, plasminogen activator inhibitor type 1), member 1	GO:0006351	TAS	BP
202628_s_at	5054	NM_000602	P05121	serpin peptidase inhibitor, clade E (nexin, plasminogen activator inhibitor type 1), member 1	GO:0006367	TAS	BP
202628_s_at	5054	NM_000602	P05121	serpin peptidase inhibitor, clade E (nexin, plasminogen activator inhibitor type 1), member 1	GO:0007179	TAS	BP
202628_s_at	5054	NM_000602	P05121	serpin peptidase inhibitor, clade E (nexin, plasminogen activator inhibitor type 1), member 1	GO:0007596	TAS	BP
202628_s_at	5054	NM_000602	P05121	serpin peptidase inhibitor, clade E (nexin, plasminogen activator inhibitor type 1), member 1	GO:0010467	TAS	BP
202628_s_at	5054	NM_000602	P05121	serpin peptidase inhibitor, clade E (nexin, plasminogen activator inhibitor type 1), member 1	GO:0010469	IDA	BP
202628_s_at	5054	NM_000602	P05121	serpin peptidase inhibitor, clade E (nexin, plasminogen activator inhibitor type 1), member 1	GO:0010757	IDA	BP
202628_s_at	5054	NM_000602	P05121	serpin peptidase inhibitor, clade E (nexin, plasminogen activator inhibitor type 1), member 1	GO:0010757	IMP	BP
202628_s_at	5054	NM_000602	P05121	serpin peptidase inhibitor, clade E (nexin, plasminogen activator inhibitor type 1), member 1	GO:0010951	IDA	BP
202628_s_at	5054	NM_000602	P05121	serpin peptidase inhibitor, clade E (nexin, plasminogen activator inhibitor type 1), member 1	GO:0014912	IDA	BP
202628_s_at	5054	NM_000602	P05121	serpin peptidase inhibitor, clade E (nexin, plasminogen activator inhibitor type 1), member 1	GO:0030168	TAS	BP
202628_s_at	5054	NM_000602	P05121	serpin peptidase inhibitor, clade E (nexin, plasminogen activator inhibitor type 1), member 1	GO:0030194	IMP	BP
202628_s_at	5054	NM_000602	P05121	serpin peptidase inhibitor, clade E (nexin, plasminogen activator inhibitor type 1), member 1	GO:0030195	IC	BP
202628_s_at	5054	NM_000602	P05121	serpin peptidase inhibitor, clade E (nexin, plasminogen activator inhibitor type 1), member 1	GO:0030336	IDA	BP
202628_s_at	5054	NM_000602	P05121	serpin peptidase inhibitor, clade E (nexin, plasminogen activator inhibitor type 1), member 1	GO:0031012	IDA	CC
202628_s_at	5054	NM_000602	P05121	serpin peptidase inhibitor, clade E (nexin, plasminogen activator inhibitor type 1), member 1	GO:0031093	TAS	CC
202628_s_at	5054	NM_000602	P05121	serpin peptidase inhibitor, clade E (nexin, plasminogen activator inhibitor type 1), member 1	GO:0032757	IMP	BP
202628_s_at	5054	NM_000602	P05121	serpin peptidase inhibitor, clade E (nexin, plasminogen activator inhibitor type 1), member 1	GO:0033629	IDA	BP
202628_s_at	5054	NM_000602	P05121	serpin peptidase inhibitor, clade E (nexin, plasminogen activator inhibitor type 1), member 1	GO:0035491	IMP	BP
202628_s_at	5054	NM_000602	P05121	serpin peptidase inhibitor, clade E (nexin, plasminogen activator inhibitor type 1), member 1	GO:0042127	IEA	BP
202628_s_at	5054	NM_000602	P05121	serpin peptidase inhibitor, clade E (nexin, plasminogen activator inhibitor type 1), member 1	GO:0042730	TAS	BP
202628_s_at	5054	NM_000602	P05121	serpin peptidase inhibitor, clade E (nexin, plasminogen activator inhibitor type 1), member 1	GO:0043066	IMP	BP
202628_s_at	5054	NM_000602	P05121	serpin peptidase inhibitor, clade E (nexin, plasminogen activator inhibitor type 1), member 1	GO:0045766	IMP	BP
202628_s_at	5054	NM_000602	P05121	serpin peptidase inhibitor, clade E (nexin, plasminogen activator inhibitor type 1), member 1	GO:0045944	TAS	BP
202628_s_at	5054	NM_000602	P05121	serpin peptidase inhibitor, clade E (nexin, plasminogen activator inhibitor type 1), member 1	GO:0048260	IDA	BP
202628_s_at	5054	NM_000602	P05121	serpin peptidase inhibitor, clade E (nexin, plasminogen activator inhibitor type 1), member 1	GO:0050729	IGI	BP
202628_s_at	5054	NM_000602	P05121	serpin peptidase inhibitor, clade E (nexin, plasminogen activator inhibitor type 1), member 1	GO:0050829	IGI	BP
202628_s_at	5054	NM_000602	P05121	serpin peptidase inhibitor, clade E (nexin, plasminogen activator inhibitor type 1), member 1	GO:0051918	IDA	BP
202628_s_at	5054	NM_000602	P05121	serpin peptidase inhibitor, clade E (nexin, plasminogen activator inhibitor type 1), member 1	GO:0061044	IGI	BP
202628_s_at	5054	NM_000602	P05121	serpin peptidase inhibitor, clade E (nexin, plasminogen activator inhibitor type 1), member 1	GO:0061045	IC	BP
202628_s_at	5054	NM_000602	P05121	serpin peptidase inhibitor, clade E (nexin, plasminogen activator inhibitor type 1), member 1	GO:0070887	IMP	BP
202628_s_at	5054	NM_000602	P05121	serpin peptidase inhibitor, clade E (nexin, plasminogen activator inhibitor type 1), member 1	GO:0071222	IMP	BP
202628_s_at	5054	NM_000602	P05121	serpin peptidase inhibitor, clade E (nexin, plasminogen activator inhibitor type 1), member 1	GO:0090026	IMP	BP
202628_s_at	5054	NM_000602	P05121	serpin peptidase inhibitor, clade E (nexin, plasminogen activator inhibitor type 1), member 1	GO:2000098	IDA	BP
202628_s_at	5054	NM_001165413	P05121	serpin peptidase inhibitor, clade E (nexin, plasminogen activator inhibitor type 1), member 1	GO:0001300	IEP	BP
202628_s_at	5054	NM_001165413	P05121	serpin peptidase inhibitor, clade E (nexin, plasminogen activator inhibitor type 1), member 1	GO:0001525	IEP	BP
202628_s_at	5054	NM_001165413	P05121	serpin peptidase inhibitor, clade E (nexin, plasminogen activator inhibitor type 1), member 1	GO:0002020	IPI	MF
202628_s_at	5054	NM_001165413	P05121	serpin peptidase inhibitor, clade E (nexin, plasminogen activator inhibitor type 1), member 1	GO:0002576	TAS	BP
202628_s_at	5054	NM_001165413	P05121	serpin peptidase inhibitor, clade E (nexin, plasminogen activator inhibitor type 1), member 1	GO:0004867	IDA	MF
202628_s_at	5054	NM_001165413	P05121	serpin peptidase inhibitor, clade E (nexin, plasminogen activator inhibitor type 1), member 1	GO:0004867	IPI	MF
202628_s_at	5054	NM_001165413	P05121	serpin peptidase inhibitor, clade E (nexin, plasminogen activator inhibitor type 1), member 1	GO:0005102	IPI	MF
202628_s_at	5054	NM_001165413	P05121	serpin peptidase inhibitor, clade E (nexin, plasminogen activator inhibitor type 1), member 1	GO:0005515	IPI	MF
202628_s_at	5054	NM_001165413	P05121	serpin peptidase inhibitor, clade E (nexin, plasminogen activator inhibitor type 1), member 1	GO:0005576	IDA	CC
202628_s_at	5054	NM_001165413	P05121	serpin peptidase inhibitor, clade E (nexin, plasminogen activator inhibitor type 1), member 1	GO:0005576	TAS	CC
202628_s_at	5054	NM_001165413	P05121	serpin peptidase inhibitor, clade E (nexin, plasminogen activator inhibitor type 1), member 1	GO:0005615	IDA	CC
202628_s_at	5054	NM_001165413	P05121	serpin peptidase inhibitor, clade E (nexin, plasminogen activator inhibitor type 1), member 1	GO:0005886	TAS	CC
202628_s_at	5054	NM_001165413	P05121	serpin peptidase inhibitor, clade E (nexin, plasminogen activator inhibitor type 1), member 1	GO:0006351	TAS	BP
202628_s_at	5054	NM_001165413	P05121	serpin peptidase inhibitor, clade E (nexin, plasminogen activator inhibitor type 1), member 1	GO:0006367	TAS	BP
202628_s_at	5054	NM_001165413	P05121	serpin peptidase inhibitor, clade E (nexin, plasminogen activator inhibitor type 1), member 1	GO:0007179	TAS	BP
202628_s_at	5054	NM_001165413	P05121	serpin peptidase inhibitor, clade E (nexin, plasminogen activator inhibitor type 1), member 1	GO:0007596	TAS	BP
202628_s_at	5054	NM_001165413	P05121	serpin peptidase inhibitor, clade E (nexin, plasminogen activator inhibitor type 1), member 1	GO:0010467	TAS	BP
202628_s_at	5054	NM_001165413	P05121	serpin peptidase inhibitor, clade E (nexin, plasminogen activator inhibitor type 1), member 1	GO:0010469	IDA	BP
202628_s_at	5054	NM_001165413	P05121	serpin peptidase inhibitor, clade E (nexin, plasminogen activator inhibitor type 1), member 1	GO:0010757	IDA	BP
202628_s_at	5054	NM_001165413	P05121	serpin peptidase inhibitor, clade E (nexin, plasminogen activator inhibitor type 1), member 1	GO:0010757	IMP	BP
202628_s_at	5054	NM_001165413	P05121	serpin peptidase inhibitor, clade E (nexin, plasminogen activator inhibitor type 1), member 1	GO:0010951	IDA	BP
202628_s_at	5054	NM_001165413	P05121	serpin peptidase inhibitor, clade E (nexin, plasminogen activator inhibitor type 1), member 1	GO:0014912	IDA	BP
202628_s_at	5054	NM_001165413	P05121	serpin peptidase inhibitor, clade E (nexin, plasminogen activator inhibitor type 1), member 1	GO:0030168	TAS	BP
202628_s_at	5054	NM_001165413	P05121	serpin peptidase inhibitor, clade E (nexin, plasminogen activator inhibitor type 1), member 1	GO:0030194	IMP	BP
202628_s_at	5054	NM_001165413	P05121	serpin peptidase inhibitor, clade E (nexin, plasminogen activator inhibitor type 1), member 1	GO:0030195	IC	BP
202628_s_at	5054	NM_001165413	P05121	serpin peptidase inhibitor, clade E (nexin, plasminogen activator inhibitor type 1), member 1	GO:0030336	IDA	BP
202628_s_at	5054	NM_001165413	P05121	serpin peptidase inhibitor, clade E (nexin, plasminogen activator inhibitor type 1), member 1	GO:0031012	IDA	CC
202628_s_at	5054	NM_001165413	P05121	serpin peptidase inhibitor, clade E (nexin, plasminogen activator inhibitor type 1), member 1	GO:0031093	TAS	CC
202628_s_at	5054	NM_001165413	P05121	serpin peptidase inhibitor, clade E (nexin, plasminogen activator inhibitor type 1), member 1	GO:0032757	IMP	BP
202628_s_at	5054	NM_001165413	P05121	serpin peptidase inhibitor, clade E (nexin, plasminogen activator inhibitor type 1), member 1	GO:0033629	IDA	BP
202628_s_at	5054	NM_001165413	P05121	serpin peptidase inhibitor, clade E (nexin, plasminogen activator inhibitor type 1), member 1	GO:0035491	IMP	BP
202628_s_at	5054	NM_001165413	P05121	serpin peptidase inhibitor, clade E (nexin, plasminogen activator inhibitor type 1), member 1	GO:0042127	IEA	BP
202628_s_at	5054	NM_001165413	P05121	serpin peptidase inhibitor, clade E (nexin, plasminogen activator inhibitor type 1), member 1	GO:0042730	TAS	BP
202628_s_at	5054	NM_001165413	P05121	serpin peptidase inhibitor, clade E (nexin, plasminogen activator inhibitor type 1), member 1	GO:0043066	IMP	BP
202628_s_at	5054	NM_001165413	P05121	serpin peptidase inhibitor, clade E (nexin, plasminogen activator inhibitor type 1), member 1	GO:0045766	IMP	BP
202628_s_at	5054	NM_001165413	P05121	serpin peptidase inhibitor, clade E (nexin, plasminogen activator inhibitor type 1), member 1	GO:0045944	TAS	BP
202628_s_at	5054	NM_001165413	P05121	serpin peptidase inhibitor, clade E (nexin, plasminogen activator inhibitor type 1), member 1	GO:0048260	IDA	BP
202628_s_at	5054	NM_001165413	P05121	serpin peptidase inhibitor, clade E (nexin, plasminogen activator inhibitor type 1), member 1	GO:0050729	IGI	BP
202628_s_at	5054	NM_001165413	P05121	serpin peptidase inhibitor, clade E (nexin, plasminogen activator inhibitor type 1), member 1	GO:0050829	IGI	BP
202628_s_at	5054	NM_001165413	P05121	serpin peptidase inhibitor, clade E (nexin, plasminogen activator inhibitor type 1), member 1	GO:0051918	IDA	BP
202628_s_at	5054	NM_001165413	P05121	serpin peptidase inhibitor, clade E (nexin, plasminogen activator inhibitor type 1), member 1	GO:0061044	IGI	BP
202628_s_at	5054	NM_001165413	P05121	serpin peptidase inhibitor, clade E (nexin, plasminogen activator inhibitor type 1), member 1	GO:0061045	IC	BP
202628_s_at	5054	NM_001165413	P05121	serpin peptidase inhibitor, clade E (nexin, plasminogen activator inhibitor type 1), member 1	GO:0070887	IMP	BP
202628_s_at	5054	NM_001165413	P05121	serpin peptidase inhibitor, clade E (nexin, plasminogen activator inhibitor type 1), member 1	GO:0071222	IMP	BP
202628_s_at	5054	NM_001165413	P05121	serpin peptidase inhibitor, clade E (nexin, plasminogen activator inhibitor type 1), member 1	GO:0090026	IMP	BP
202628_s_at	5054	NM_001165413	P05121	serpin peptidase inhibitor, clade E (nexin, plasminogen activator inhibitor type 1), member 1	GO:2000098	IDA	BP
202628_s_at	5054	NP_000593	P05121	serpin peptidase inhibitor, clade E (nexin, plasminogen activator inhibitor type 1), member 1	GO:0001300	IEP	BP
202628_s_at	5054	NP_000593	P05121	serpin peptidase inhibitor, clade E (nexin, plasminogen activator inhibitor type 1), member 1	GO:0001525	IEP	BP
202628_s_at	5054	NP_000593	P05121	serpin peptidase inhibitor, clade E (nexin, plasminogen activator inhibitor type 1), member 1	GO:0002020	IPI	MF
202628_s_at	5054	NP_000593	P05121	serpin peptidase inhibitor, clade E (nexin, plasminogen activator inhibitor type 1), member 1	GO:0002576	TAS	BP
202628_s_at	5054	NP_000593	P05121	serpin peptidase inhibitor, clade E (nexin, plasminogen activator inhibitor type 1), member 1	GO:0004867	IDA	MF
202628_s_at	5054	NP_000593	P05121	serpin peptidase inhibitor, clade E (nexin, plasminogen activator inhibitor type 1), member 1	GO:0004867	IPI	MF
202628_s_at	5054	NP_000593	P05121	serpin peptidase inhibitor, clade E (nexin, plasminogen activator inhibitor type 1), member 1	GO:0005102	IPI	MF
202628_s_at	5054	NP_000593	P05121	serpin peptidase inhibitor, clade E (nexin, plasminogen activator inhibitor type 1), member 1	GO:0005515	IPI	MF
202628_s_at	5054	NP_000593	P05121	serpin peptidase inhibitor, clade E (nexin, plasminogen activator inhibitor type 1), member 1	GO:0005576	IDA	CC
202628_s_at	5054	NP_000593	P05121	serpin peptidase inhibitor, clade E (nexin, plasminogen activator inhibitor type 1), member 1	GO:0005576	TAS	CC
202628_s_at	5054	NP_000593	P05121	serpin peptidase inhibitor, clade E (nexin, plasminogen activator inhibitor type 1), member 1	GO:0005615	IDA	CC
202628_s_at	5054	NP_000593	P05121	serpin peptidase inhibitor, clade E (nexin, plasminogen activator inhibitor type 1), member 1	GO:0005886	TAS	CC
202628_s_at	5054	NP_000593	P05121	serpin peptidase inhibitor, clade E (nexin, plasminogen activator inhibitor type 1), member 1	GO:0006351	TAS	BP
202628_s_at	5054	NP_000593	P05121	serpin peptidase inhibitor, clade E (nexin, plasminogen activator inhibitor type 1), member 1	GO:0006367	TAS	BP
202628_s_at	5054	NP_000593	P05121	serpin peptidase inhibitor, clade E (nexin, plasminogen activator inhibitor type 1), member 1	GO:0007179	TAS	BP
202628_s_at	5054	NP_000593	P05121	serpin peptidase inhibitor, clade E (nexin, plasminogen activator inhibitor type 1), member 1	GO:0007596	TAS	BP
202628_s_at	5054	NP_000593	P05121	serpin peptidase inhibitor, clade E (nexin, plasminogen activator inhibitor type 1), member 1	GO:0010467	TAS	BP
202628_s_at	5054	NP_000593	P05121	serpin peptidase inhibitor, clade E (nexin, plasminogen activator inhibitor type 1), member 1	GO:0010469	IDA	BP
202628_s_at	5054	NP_000593	P05121	serpin peptidase inhibitor, clade E (nexin, plasminogen activator inhibitor type 1), member 1	GO:0010757	IDA	BP
202628_s_at	5054	NP_000593	P05121	serpin peptidase inhibitor, clade E (nexin, plasminogen activator inhibitor type 1), member 1	GO:0010757	IMP	BP
202628_s_at	5054	NP_000593	P05121	serpin peptidase inhibitor, clade E (nexin, plasminogen activator inhibitor type 1), member 1	GO:0010951	IDA	BP
202628_s_at	5054	NP_000593	P05121	serpin peptidase inhibitor, clade E (nexin, plasminogen activator inhibitor type 1), member 1	GO:0014912	IDA	BP
202628_s_at	5054	NP_000593	P05121	serpin peptidase inhibitor, clade E (nexin, plasminogen activator inhibitor type 1), member 1	GO:0030168	TAS	BP
202628_s_at	5054	NP_000593	P05121	serpin peptidase inhibitor, clade E (nexin, plasminogen activator inhibitor type 1), member 1	GO:0030194	IMP	BP
202628_s_at	5054	NP_000593	P05121	serpin peptidase inhibitor, clade E (nexin, plasminogen activator inhibitor type 1), member 1	GO:0030195	IC	BP
202628_s_at	5054	NP_000593	P05121	serpin peptidase inhibitor, clade E (nexin, plasminogen activator inhibitor type 1), member 1	GO:0030336	IDA	BP
202628_s_at	5054	NP_000593	P05121	serpin peptidase inhibitor, clade E (nexin, plasminogen activator inhibitor type 1), member 1	GO:0031012	IDA	CC
202628_s_at	5054	NP_000593	P05121	serpin peptidase inhibitor, clade E (nexin, plasminogen activator inhibitor type 1), member 1	GO:0031093	TAS	CC
202628_s_at	5054	NP_000593	P05121	serpin peptidase inhibitor, clade E (nexin, plasminogen activator inhibitor type 1), member 1	GO:0032757	IMP	BP
202628_s_at	5054	NP_000593	P05121	serpin peptidase inhibitor, clade E (nexin, plasminogen activator inhibitor type 1), member 1	GO:0033629	IDA	BP
202628_s_at	5054	NP_000593	P05121	serpin peptidase inhibitor, clade E (nexin, plasminogen activator inhibitor type 1), member 1	GO:0035491	IMP	BP
202628_s_at	5054	NP_000593	P05121	serpin peptidase inhibitor, clade E (nexin, plasminogen activator inhibitor type 1), member 1	GO:0042127	IEA	BP
202628_s_at	5054	NP_000593	P05121	serpin peptidase inhibitor, clade E (nexin, plasminogen activator inhibitor type 1), member 1	GO:0042730	TAS	BP
202628_s_at	5054	NP_000593	P05121	serpin peptidase inhibitor, clade E (nexin, plasminogen activator inhibitor type 1), member 1	GO:0043066	IMP	BP
202628_s_at	5054	NP_000593	P05121	serpin peptidase inhibitor, clade E (nexin, plasminogen activator inhibitor type 1), member 1	GO:0045766	IMP	BP
202628_s_at	5054	NP_000593	P05121	serpin peptidase inhibitor, clade E (nexin, plasminogen activator inhibitor type 1), member 1	GO:0045944	TAS	BP
202628_s_at	5054	NP_000593	P05121	serpin peptidase inhibitor, clade E (nexin, plasminogen activator inhibitor type 1), member 1	GO:0048260	IDA	BP
202628_s_at	5054	NP_000593	P05121	serpin peptidase inhibitor, clade E (nexin, plasminogen activator inhibitor type 1), member 1	GO:0050729	IGI	BP
202628_s_at	5054	NP_000593	P05121	serpin peptidase inhibitor, clade E (nexin, plasminogen activator inhibitor type 1), member 1	GO:0050829	IGI	BP
202628_s_at	5054	NP_000593	P05121	serpin peptidase inhibitor, clade E (nexin, plasminogen activator inhibitor type 1), member 1	GO:0051918	IDA	BP
202628_s_at	5054	NP_000593	P05121	serpin peptidase inhibitor, clade E (nexin, plasminogen activator inhibitor type 1), member 1	GO:0061044	IGI	BP
202628_s_at	5054	NP_000593	P05121	serpin peptidase inhibitor, clade E (nexin, plasminogen activator inhibitor type 1), member 1	GO:0061045	IC	BP
202628_s_at	5054	NP_000593	P05121	serpin peptidase inhibitor, clade E (nexin, plasminogen activator inhibitor type 1), member 1	GO:0070887	IMP	BP
202628_s_at	5054	NP_000593	P05121	serpin peptidase inhibitor, clade E (nexin, plasminogen activator inhibitor type 1), member 1	GO:0071222	IMP	BP
202628_s_at	5054	NP_000593	P05121	serpin peptidase inhibitor, clade E (nexin, plasminogen activator inhibitor type 1), member 1	GO:0090026	IMP	BP
202628_s_at	5054	NP_000593	P05121	serpin peptidase inhibitor, clade E (nexin, plasminogen activator inhibitor type 1), member 1	GO:2000098	IDA	BP
202628_s_at	5054	NP_001158885	P05121	serpin peptidase inhibitor, clade E (nexin, plasminogen activator inhibitor type 1), member 1	GO:0001300	IEP	BP
202628_s_at	5054	NP_001158885	P05121	serpin peptidase inhibitor, clade E (nexin, plasminogen activator inhibitor type 1), member 1	GO:0001525	IEP	BP
202628_s_at	5054	NP_001158885	P05121	serpin peptidase inhibitor, clade E (nexin, plasminogen activator inhibitor type 1), member 1	GO:0002020	IPI	MF
202628_s_at	5054	NP_001158885	P05121	serpin peptidase inhibitor, clade E (nexin, plasminogen activator inhibitor type 1), member 1	GO:0002576	TAS	BP
202628_s_at	5054	NP_001158885	P05121	serpin peptidase inhibitor, clade E (nexin, plasminogen activator inhibitor type 1), member 1	GO:0004867	IDA	MF
202628_s_at	5054	NP_001158885	P05121	serpin peptidase inhibitor, clade E (nexin, plasminogen activator inhibitor type 1), member 1	GO:0004867	IPI	MF
202628_s_at	5054	NP_001158885	P05121	serpin peptidase inhibitor, clade E (nexin, plasminogen activator inhibitor type 1), member 1	GO:0005102	IPI	MF
202628_s_at	5054	NP_001158885	P05121	serpin peptidase inhibitor, clade E (nexin, plasminogen activator inhibitor type 1), member 1	GO:0005515	IPI	MF
202628_s_at	5054	NP_001158885	P05121	serpin peptidase inhibitor, clade E (nexin, plasminogen activator inhibitor type 1), member 1	GO:0005576	IDA	CC
202628_s_at	5054	NP_001158885	P05121	serpin peptidase inhibitor, clade E (nexin, plasminogen activator inhibitor type 1), member 1	GO:0005576	TAS	CC
202628_s_at	5054	NP_001158885	P05121	serpin peptidase inhibitor, clade E (nexin, plasminogen activator inhibitor type 1), member 1	GO:0005615	IDA	CC
202628_s_at	5054	NP_001158885	P05121	serpin peptidase inhibitor, clade E (nexin, plasminogen activator inhibitor type 1), member 1	GO:0005886	TAS	CC
202628_s_at	5054	NP_001158885	P05121	serpin peptidase inhibitor, clade E (nexin, plasminogen activator inhibitor type 1), member 1	GO:0006351	TAS	BP
202628_s_at	5054	NP_001158885	P05121	serpin peptidase inhibitor, clade E (nexin, plasminogen activator inhibitor type 1), member 1	GO:0006367	TAS	BP
202628_s_at	5054	NP_001158885	P05121	serpin peptidase inhibitor, clade E (nexin, plasminogen activator inhibitor type 1), member 1	GO:0007179	TAS	BP
202628_s_at	5054	NP_001158885	P05121	serpin peptidase inhibitor, clade E (nexin, plasminogen activator inhibitor type 1), member 1	GO:0007596	TAS	BP
202628_s_at	5054	NP_001158885	P05121	serpin peptidase inhibitor, clade E (nexin, plasminogen activator inhibitor type 1), member 1	GO:0010467	TAS	BP
202628_s_at	5054	NP_001158885	P05121	serpin peptidase inhibitor, clade E (nexin, plasminogen activator inhibitor type 1), member 1	GO:0010469	IDA	BP
202628_s_at	5054	NP_001158885	P05121	serpin peptidase inhibitor, clade E (nexin, plasminogen activator inhibitor type 1), member 1	GO:0010757	IDA	BP
202628_s_at	5054	NP_001158885	P05121	serpin peptidase inhibitor, clade E (nexin, plasminogen activator inhibitor type 1), member 1	GO:0010757	IMP	BP
202628_s_at	5054	NP_001158885	P05121	serpin peptidase inhibitor, clade E (nexin, plasminogen activator inhibitor type 1), member 1	GO:0010951	IDA	BP
202628_s_at	5054	NP_001158885	P05121	serpin peptidase inhibitor, clade E (nexin, plasminogen activator inhibitor type 1), member 1	GO:0014912	IDA	BP
202628_s_at	5054	NP_001158885	P05121	serpin peptidase inhibitor, clade E (nexin, plasminogen activator inhibitor type 1), member 1	GO:0030168	TAS	BP
202628_s_at	5054	NP_001158885	P05121	serpin peptidase inhibitor, clade E (nexin, plasminogen activator inhibitor type 1), member 1	GO:0030194	IMP	BP
202628_s_at	5054	NP_001158885	P05121	serpin peptidase inhibitor, clade E (nexin, plasminogen activator inhibitor type 1), member 1	GO:0030195	IC	BP
202628_s_at	5054	NP_001158885	P05121	serpin peptidase inhibitor, clade E (nexin, plasminogen activator inhibitor type 1), member 1	GO:0030336	IDA	BP
202628_s_at	5054	NP_001158885	P05121	serpin peptidase inhibitor, clade E (nexin, plasminogen activator inhibitor type 1), member 1	GO:0031012	IDA	CC
202628_s_at	5054	NP_001158885	P05121	serpin peptidase inhibitor, clade E (nexin, plasminogen activator inhibitor type 1), member 1	GO:0031093	TAS	CC
202628_s_at	5054	NP_001158885	P05121	serpin peptidase inhibitor, clade E (nexin, plasminogen activator inhibitor type 1), member 1	GO:0032757	IMP	BP
202628_s_at	5054	NP_001158885	P05121	serpin peptidase inhibitor, clade E (nexin, plasminogen activator inhibitor type 1), member 1	GO:0033629	IDA	BP
202628_s_at	5054	NP_001158885	P05121	serpin peptidase inhibitor, clade E (nexin, plasminogen activator inhibitor type 1), member 1	GO:0035491	IMP	BP
202628_s_at	5054	NP_001158885	P05121	serpin peptidase inhibitor, clade E (nexin, plasminogen activator inhibitor type 1), member 1	GO:0042127	IEA	BP
202628_s_at	5054	NP_001158885	P05121	serpin peptidase inhibitor, clade E (nexin, plasminogen activator inhibitor type 1), member 1	GO:0042730	TAS	BP
202628_s_at	5054	NP_001158885	P05121	serpin peptidase inhibitor, clade E (nexin, plasminogen activator inhibitor type 1), member 1	GO:0043066	IMP	BP
202628_s_at	5054	NP_001158885	P05121	serpin peptidase inhibitor, clade E (nexin, plasminogen activator inhibitor type 1), member 1	GO:0045766	IMP	BP
202628_s_at	5054	NP_001158885	P05121	serpin peptidase inhibitor, clade E (nexin, plasminogen activator inhibitor type 1), member 1	GO:0045944	TAS	BP
202628_s_at	5054	NP_001158885	P05121	serpin peptidase inhibitor, clade E (nexin, plasminogen activator inhibitor type 1), member 1	GO:0048260	IDA	BP
202628_s_at	5054	NP_001158885	P05121	serpin peptidase inhibitor, clade E (nexin, plasminogen activator inhibitor type 1), member 1	GO:0050729	IGI	BP
202628_s_at	5054	NP_001158885	P05121	serpin peptidase inhibitor, clade E (nexin, plasminogen activator inhibitor type 1), member 1	GO:0050829	IGI	BP
202628_s_at	5054	NP_001158885	P05121	serpin peptidase inhibitor, clade E (nexin, plasminogen activator inhibitor type 1), member 1	GO:0051918	IDA	BP
202628_s_at	5054	NP_001158885	P05121	serpin peptidase inhibitor, clade E (nexin, plasminogen activator inhibitor type 1), member 1	GO:0061044	IGI	BP
202628_s_at	5054	NP_001158885	P05121	serpin peptidase inhibitor, clade E (nexin, plasminogen activator inhibitor type 1), member 1	GO:0061045	IC	BP
202628_s_at	5054	NP_001158885	P05121	serpin peptidase inhibitor, clade E (nexin, plasminogen activator inhibitor type 1), member 1	GO:0070887	IMP	BP
202628_s_at	5054	NP_001158885	P05121	serpin peptidase inhibitor, clade E (nexin, plasminogen activator inhibitor type 1), member 1	GO:0071222	IMP	BP
202628_s_at	5054	NP_001158885	P05121	serpin peptidase inhibitor, clade E (nexin, plasminogen activator inhibitor type 1), member 1	GO:0090026	IMP	BP
202628_s_at	5054	NP_001158885	P05121	serpin peptidase inhibitor, clade E (nexin, plasminogen activator inhibitor type 1), member 1	GO:2000098	IDA	BP
204955_at	8406	NM_001170750	B3KWP8	sushi-repeat containing protein, X-linked	GO:0001845	IEA	BP
204955_at	8406	NM_001170750	B3KWP8	sushi-repeat containing protein, X-linked	GO:0005776	IEA	CC
204955_at	8406	NM_001170750	B3KWP8	sushi-repeat containing protein, X-linked	GO:0005783	IEA	CC
204955_at	8406	NM_001170750	B3KWP8	sushi-repeat containing protein, X-linked	GO:0006914	IEA	BP
204955_at	8406	NM_001170750	B3KWP8	sushi-repeat containing protein, X-linked	GO:0007155	IEA	BP
204955_at	8406	NM_001170750	B3KWP8	sushi-repeat containing protein, X-linked	GO:0009986	IDA	CC
204955_at	8406	NM_001170750	B3KWP8	sushi-repeat containing protein, X-linked	GO:0016020	TAS	CC
204955_at	8406	NM_001170750	B3KWP8	sushi-repeat containing protein, X-linked	GO:0033554	IEA	BP
204955_at	8406	NM_001170750	B3KWP8	sushi-repeat containing protein, X-linked	GO:0043065	IEA	BP
204955_at	8406	NM_001170750	B3KWP8	sushi-repeat containing protein, X-linked	GO:0060244	IEA	BP
204955_at	8406	NM_001170750	G3V1L0	sushi-repeat containing protein, X-linked	GO:0001845	IEA	BP
204955_at	8406	NM_001170750	G3V1L0	sushi-repeat containing protein, X-linked	GO:0005776	IEA	CC
204955_at	8406	NM_001170750	G3V1L0	sushi-repeat containing protein, X-linked	GO:0005783	IEA	CC
204955_at	8406	NM_001170750	G3V1L0	sushi-repeat containing protein, X-linked	GO:0006914	IEA	BP
204955_at	8406	NM_001170750	G3V1L0	sushi-repeat containing protein, X-linked	GO:0007155	IEA	BP
204955_at	8406	NM_001170750	G3V1L0	sushi-repeat containing protein, X-linked	GO:0009986	IDA	CC
204955_at	8406	NM_001170750	G3V1L0	sushi-repeat containing protein, X-linked	GO:0016020	TAS	CC
204955_at	8406	NM_001170750	G3V1L0	sushi-repeat containing protein, X-linked	GO:0033554	IEA	BP
204955_at	8406	NM_001170750	G3V1L0	sushi-repeat containing protein, X-linked	GO:0043065	IEA	BP
204955_at	8406	NM_001170750	G3V1L0	sushi-repeat containing protein, X-linked	GO:0060244	IEA	BP
204955_at	8406	NM_001170750	P78539	sushi-repeat containing protein, X-linked	GO:0001845	IEA	BP
204955_at	8406	NM_001170750	P78539	sushi-repeat containing protein, X-linked	GO:0005776	IEA	CC
204955_at	8406	NM_001170750	P78539	sushi-repeat containing protein, X-linked	GO:0005783	IEA	CC
204955_at	8406	NM_001170750	P78539	sushi-repeat containing protein, X-linked	GO:0006914	IEA	BP
204955_at	8406	NM_001170750	P78539	sushi-repeat containing protein, X-linked	GO:0007155	IEA	BP
204955_at	8406	NM_001170750	P78539	sushi-repeat containing protein, X-linked	GO:0009986	IDA	CC
204955_at	8406	NM_001170750	P78539	sushi-repeat containing protein, X-linked	GO:0016020	TAS	CC
204955_at	8406	NM_001170750	P78539	sushi-repeat containing protein, X-linked	GO:0033554	IEA	BP
204955_at	8406	NM_001170750	P78539	sushi-repeat containing protein, X-linked	GO:0043065	IEA	BP
204955_at	8406	NM_001170750	P78539	sushi-repeat containing protein, X-linked	GO:0060244	IEA	BP
204955_at	8406	NM_001170751	B3KWP8	sushi-repeat containing protein, X-linked	GO:0001845	IEA	BP
204955_at	8406	NM_001170751	B3KWP8	sushi-repeat containing protein, X-linked	GO:0005776	IEA	CC
204955_at	8406	NM_001170751	B3KWP8	sushi-repeat containing protein, X-linked	GO:0005783	IEA	CC
204955_at	8406	NM_001170751	B3KWP8	sushi-repeat containing protein, X-linked	GO:0006914	IEA	BP
204955_at	8406	NM_001170751	B3KWP8	sushi-repeat containing protein, X-linked	GO:0007155	IEA	BP
204955_at	8406	NM_001170751	B3KWP8	sushi-repeat containing protein, X-linked	GO:0009986	IDA	CC
204955_at	8406	NM_001170751	B3KWP8	sushi-repeat containing protein, X-linked	GO:0016020	TAS	CC
204955_at	8406	NM_001170751	B3KWP8	sushi-repeat containing protein, X-linked	GO:0033554	IEA	BP
204955_at	8406	NM_001170751	B3KWP8	sushi-repeat containing protein, X-linked	GO:0043065	IEA	BP
204955_at	8406	NM_001170751	B3KWP8	sushi-repeat containing protein, X-linked	GO:0060244	IEA	BP
204955_at	8406	NM_001170751	G3V1L0	sushi-repeat containing protein, X-linked	GO:0001845	IEA	BP
204955_at	8406	NM_001170751	G3V1L0	sushi-repeat containing protein, X-linked	GO:0005776	IEA	CC
204955_at	8406	NM_001170751	G3V1L0	sushi-repeat containing protein, X-linked	GO:0005783	IEA	CC
204955_at	8406	NM_001170751	G3V1L0	sushi-repeat containing protein, X-linked	GO:0006914	IEA	BP
204955_at	8406	NM_001170751	G3V1L0	sushi-repeat containing protein, X-linked	GO:0007155	IEA	BP
204955_at	8406	NM_001170751	G3V1L0	sushi-repeat containing protein, X-linked	GO:0009986	IDA	CC
204955_at	8406	NM_001170751	G3V1L0	sushi-repeat containing protein, X-linked	GO:0016020	TAS	CC
204955_at	8406	NM_001170751	G3V1L0	sushi-repeat containing protein, X-linked	GO:0033554	IEA	BP
204955_at	8406	NM_001170751	G3V1L0	sushi-repeat containing protein, X-linked	GO:0043065	IEA	BP
204955_at	8406	NM_001170751	G3V1L0	sushi-repeat containing protein, X-linked	GO:0060244	IEA	BP
204955_at	8406	NM_001170751	P78539	sushi-repeat containing protein, X-linked	GO:0001845	IEA	BP
204955_at	8406	NM_001170751	P78539	sushi-repeat containing protein, X-linked	GO:0005776	IEA	CC
204955_at	8406	NM_001170751	P78539	sushi-repeat containing protein, X-linked	GO:0005783	IEA	CC
204955_at	8406	NM_001170751	P78539	sushi-repeat containing protein, X-linked	GO:0006914	IEA	BP
204955_at	8406	NM_001170751	P78539	sushi-repeat containing protein, X-linked	GO:0007155	IEA	BP
204955_at	8406	NM_001170751	P78539	sushi-repeat containing protein, X-linked	GO:0009986	IDA	CC
204955_at	8406	NM_001170751	P78539	sushi-repeat containing protein, X-linked	GO:0016020	TAS	CC
204955_at	8406	NM_001170751	P78539	sushi-repeat containing protein, X-linked	GO:0033554	IEA	BP
204955_at	8406	NM_001170751	P78539	sushi-repeat containing protein, X-linked	GO:0043065	IEA	BP
204955_at	8406	NM_001170751	P78539	sushi-repeat containing protein, X-linked	GO:0060244	IEA	BP
204955_at	8406	NM_001170752	B3KWP8	sushi-repeat containing protein, X-linked	GO:0001845	IEA	BP
204955_at	8406	NM_001170752	B3KWP8	sushi-repeat containing protein, X-linked	GO:0005776	IEA	CC
204955_at	8406	NM_001170752	B3KWP8	sushi-repeat containing protein, X-linked	GO:0005783	IEA	CC
204955_at	8406	NM_001170752	B3KWP8	sushi-repeat containing protein, X-linked	GO:0006914	IEA	BP
204955_at	8406	NM_001170752	B3KWP8	sushi-repeat containing protein, X-linked	GO:0007155	IEA	BP
204955_at	8406	NM_001170752	B3KWP8	sushi-repeat containing protein, X-linked	GO:0009986	IDA	CC
204955_at	8406	NM_001170752	B3KWP8	sushi-repeat containing protein, X-linked	GO:0016020	TAS	CC
204955_at	8406	NM_001170752	B3KWP8	sushi-repeat containing protein, X-linked	GO:0033554	IEA	BP
204955_at	8406	NM_001170752	B3KWP8	sushi-repeat containing protein, X-linked	GO:0043065	IEA	BP
204955_at	8406	NM_001170752	B3KWP8	sushi-repeat containing protein, X-linked	GO:0060244	IEA	BP
204955_at	8406	NM_001170752	G3V1L0	sushi-repeat containing protein, X-linked	GO:0001845	IEA	BP
204955_at	8406	NM_001170752	G3V1L0	sushi-repeat containing protein, X-linked	GO:0005776	IEA	CC
204955_at	8406	NM_001170752	G3V1L0	sushi-repeat containing protein, X-linked	GO:0005783	IEA	CC
204955_at	8406	NM_001170752	G3V1L0	sushi-repeat containing protein, X-linked	GO:0006914	IEA	BP
204955_at	8406	NM_001170752	G3V1L0	sushi-repeat containing protein, X-linked	GO:0007155	IEA	BP
204955_at	8406	NM_001170752	G3V1L0	sushi-repeat containing protein, X-linked	GO:0009986	IDA	CC
204955_at	8406	NM_001170752	G3V1L0	sushi-repeat containing protein, X-linked	GO:0016020	TAS	CC
204955_at	8406	NM_001170752	G3V1L0	sushi-repeat containing protein, X-linked	GO:0033554	IEA	BP
204955_at	8406	NM_001170752	G3V1L0	sushi-repeat containing protein, X-linked	GO:0043065	IEA	BP
204955_at	8406	NM_001170752	G3V1L0	sushi-repeat containing protein, X-linked	GO:0060244	IEA	BP
204955_at	8406	NM_001170752	P78539	sushi-repeat containing protein, X-linked	GO:0001845	IEA	BP
204955_at	8406	NM_001170752	P78539	sushi-repeat containing protein, X-linked	GO:0005776	IEA	CC
204955_at	8406	NM_001170752	P78539	sushi-repeat containing protein, X-linked	GO:0005783	IEA	CC
204955_at	8406	NM_001170752	P78539	sushi-repeat containing protein, X-linked	GO:0006914	IEA	BP
204955_at	8406	NM_001170752	P78539	sushi-repeat containing protein, X-linked	GO:0007155	IEA	BP
204955_at	8406	NM_001170752	P78539	sushi-repeat containing protein, X-linked	GO:0009986	IDA	CC
204955_at	8406	NM_001170752	P78539	sushi-repeat containing protein, X-linked	GO:0016020	TAS	CC
204955_at	8406	NM_001170752	P78539	sushi-repeat containing protein, X-linked	GO:0033554	IEA	BP
204955_at	8406	NM_001170752	P78539	sushi-repeat containing protein, X-linked	GO:0043065	IEA	BP
204955_at	8406	NM_001170752	P78539	sushi-repeat containing protein, X-linked	GO:0060244	IEA	BP
204955_at	8406	NM_006307	B3KWP8	sushi-repeat containing protein, X-linked	GO:0001845	IEA	BP
204955_at	8406	NM_006307	B3KWP8	sushi-repeat containing protein, X-linked	GO:0005776	IEA	CC
204955_at	8406	NM_006307	B3KWP8	sushi-repeat containing protein, X-linked	GO:0005783	IEA	CC
204955_at	8406	NM_006307	B3KWP8	sushi-repeat containing protein, X-linked	GO:0006914	IEA	BP
204955_at	8406	NM_006307	B3KWP8	sushi-repeat containing protein, X-linked	GO:0007155	IEA	BP
204955_at	8406	NM_006307	B3KWP8	sushi-repeat containing protein, X-linked	GO:0009986	IDA	CC
204955_at	8406	NM_006307	B3KWP8	sushi-repeat containing protein, X-linked	GO:0016020	TAS	CC
204955_at	8406	NM_006307	B3KWP8	sushi-repeat containing protein, X-linked	GO:0033554	IEA	BP
204955_at	8406	NM_006307	B3KWP8	sushi-repeat containing protein, X-linked	GO:0043065	IEA	BP
204955_at	8406	NM_006307	B3KWP8	sushi-repeat containing protein, X-linked	GO:0060244	IEA	BP
204955_at	8406	NM_006307	G3V1L0	sushi-repeat containing protein, X-linked	GO:0001845	IEA	BP
204955_at	8406	NM_006307	G3V1L0	sushi-repeat containing protein, X-linked	GO:0005776	IEA	CC
204955_at	8406	NM_006307	G3V1L0	sushi-repeat containing protein, X-linked	GO:0005783	IEA	CC
204955_at	8406	NM_006307	G3V1L0	sushi-repeat containing protein, X-linked	GO:0006914	IEA	BP
204955_at	8406	NM_006307	G3V1L0	sushi-repeat containing protein, X-linked	GO:0007155	IEA	BP
204955_at	8406	NM_006307	G3V1L0	sushi-repeat containing protein, X-linked	GO:0009986	IDA	CC
204955_at	8406	NM_006307	G3V1L0	sushi-repeat containing protein, X-linked	GO:0016020	TAS	CC
204955_at	8406	NM_006307	G3V1L0	sushi-repeat containing protein, X-linked	GO:0033554	IEA	BP
204955_at	8406	NM_006307	G3V1L0	sushi-repeat containing protein, X-linked	GO:0043065	IEA	BP
204955_at	8406	NM_006307	G3V1L0	sushi-repeat containing protein, X-linked	GO:0060244	IEA	BP
204955_at	8406	NM_006307	P78539	sushi-repeat containing protein, X-linked	GO:0001845	IEA	BP
204955_at	8406	NM_006307	P78539	sushi-repeat containing protein, X-linked	GO:0005776	IEA	CC
204955_at	8406	NM_006307	P78539	sushi-repeat containing protein, X-linked	GO:0005783	IEA	CC
204955_at	8406	NM_006307	P78539	sushi-repeat containing protein, X-linked	GO:0006914	IEA	BP
204955_at	8406	NM_006307	P78539	sushi-repeat containing protein, X-linked	GO:0007155	IEA	BP
204955_at	8406	NM_006307	P78539	sushi-repeat containing protein, X-linked	GO:0009986	IDA	CC
204955_at	8406	NM_006307	P78539	sushi-repeat containing protein, X-linked	GO:0016020	TAS	CC
204955_at	8406	NM_006307	P78539	sushi-repeat containing protein, X-linked	GO:0033554	IEA	BP
204955_at	8406	NM_006307	P78539	sushi-repeat containing protein, X-linked	GO:0043065	IEA	BP
204955_at	8406	NM_006307	P78539	sushi-repeat containing protein, X-linked	GO:0060244	IEA	BP
204955_at	8406	NP_001164221	B3KWP8	sushi-repeat containing protein, X-linked	GO:0001845	IEA	BP
204955_at	8406	NP_001164221	B3KWP8	sushi-repeat containing protein, X-linked	GO:0005776	IEA	CC
204955_at	8406	NP_001164221	B3KWP8	sushi-repeat containing protein, X-linked	GO:0005783	IEA	CC
204955_at	8406	NP_001164221	B3KWP8	sushi-repeat containing protein, X-linked	GO:0006914	IEA	BP
204955_at	8406	NP_001164221	B3KWP8	sushi-repeat containing protein, X-linked	GO:0007155	IEA	BP
204955_at	8406	NP_001164221	B3KWP8	sushi-repeat containing protein, X-linked	GO:0009986	IDA	CC
204955_at	8406	NP_001164221	B3KWP8	sushi-repeat containing protein, X-linked	GO:0016020	TAS	CC
204955_at	8406	NP_001164221	B3KWP8	sushi-repeat containing protein, X-linked	GO:0033554	IEA	BP
204955_at	8406	NP_001164221	B3KWP8	sushi-repeat containing protein, X-linked	GO:0043065	IEA	BP
204955_at	8406	NP_001164221	B3KWP8	sushi-repeat containing protein, X-linked	GO:0060244	IEA	BP
204955_at	8406	NP_001164221	G3V1L0	sushi-repeat containing protein, X-linked	GO:0001845	IEA	BP
204955_at	8406	NP_001164221	G3V1L0	sushi-repeat containing protein, X-linked	GO:0005776	IEA	CC
204955_at	8406	NP_001164221	G3V1L0	sushi-repeat containing protein, X-linked	GO:0005783	IEA	CC
204955_at	8406	NP_001164221	G3V1L0	sushi-repeat containing protein, X-linked	GO:0006914	IEA	BP
204955_at	8406	NP_001164221	G3V1L0	sushi-repeat containing protein, X-linked	GO:0007155	IEA	BP
204955_at	8406	NP_001164221	G3V1L0	sushi-repeat containing protein, X-linked	GO:0009986	IDA	CC
204955_at	8406	NP_001164221	G3V1L0	sushi-repeat containing protein, X-linked	GO:0016020	TAS	CC
204955_at	8406	NP_001164221	G3V1L0	sushi-repeat containing protein, X-linked	GO:0033554	IEA	BP
204955_at	8406	NP_001164221	G3V1L0	sushi-repeat containing protein, X-linked	GO:0043065	IEA	BP
204955_at	8406	NP_001164221	G3V1L0	sushi-repeat containing protein, X-linked	GO:0060244	IEA	BP
204955_at	8406	NP_001164221	P78539	sushi-repeat containing protein, X-linked	GO:0001845	IEA	BP
204955_at	8406	NP_001164221	P78539	sushi-repeat containing protein, X-linked	GO:0005776	IEA	CC
204955_at	8406	NP_001164221	P78539	sushi-repeat containing protein, X-linked	GO:0005783	IEA	CC
204955_at	8406	NP_001164221	P78539	sushi-repeat containing protein, X-linked	GO:0006914	IEA	BP
204955_at	8406	NP_001164221	P78539	sushi-repeat containing protein, X-linked	GO:0007155	IEA	BP
204955_at	8406	NP_001164221	P78539	sushi-repeat containing protein, X-linked	GO:0009986	IDA	CC
204955_at	8406	NP_001164221	P78539	sushi-repeat containing protein, X-linked	GO:0016020	TAS	CC
204955_at	8406	NP_001164221	P78539	sushi-repeat containing protein, X-linked	GO:0033554	IEA	BP
204955_at	8406	NP_001164221	P78539	sushi-repeat containing protein, X-linked	GO:0043065	IEA	BP
204955_at	8406	NP_001164221	P78539	sushi-repeat containing protein, X-linked	GO:0060244	IEA	BP
204955_at	8406	NP_001164222	B3KWP8	sushi-repeat containing protein, X-linked	GO:0001845	IEA	BP
204955_at	8406	NP_001164222	B3KWP8	sushi-repeat containing protein, X-linked	GO:0005776	IEA	CC
204955_at	8406	NP_001164222	B3KWP8	sushi-repeat containing protein, X-linked	GO:0005783	IEA	CC
204955_at	8406	NP_001164222	B3KWP8	sushi-repeat containing protein, X-linked	GO:0006914	IEA	BP
204955_at	8406	NP_001164222	B3KWP8	sushi-repeat containing protein, X-linked	GO:0007155	IEA	BP
204955_at	8406	NP_001164222	B3KWP8	sushi-repeat containing protein, X-linked	GO:0009986	IDA	CC
204955_at	8406	NP_001164222	B3KWP8	sushi-repeat containing protein, X-linked	GO:0016020	TAS	CC
204955_at	8406	NP_001164222	B3KWP8	sushi-repeat containing protein, X-linked	GO:0033554	IEA	BP
204955_at	8406	NP_001164222	B3KWP8	sushi-repeat containing protein, X-linked	GO:0043065	IEA	BP
204955_at	8406	NP_001164222	B3KWP8	sushi-repeat containing protein, X-linked	GO:0060244	IEA	BP
204955_at	8406	NP_001164222	G3V1L0	sushi-repeat containing protein, X-linked	GO:0001845	IEA	BP
204955_at	8406	NP_001164222	G3V1L0	sushi-repeat containing protein, X-linked	GO:0005776	IEA	CC
204955_at	8406	NP_001164222	G3V1L0	sushi-repeat containing protein, X-linked	GO:0005783	IEA	CC
204955_at	8406	NP_001164222	G3V1L0	sushi-repeat containing protein, X-linked	GO:0006914	IEA	BP
204955_at	8406	NP_001164222	G3V1L0	sushi-repeat containing protein, X-linked	GO:0007155	IEA	BP
204955_at	8406	NP_001164222	G3V1L0	sushi-repeat containing protein, X-linked	GO:0009986	IDA	CC
204955_at	8406	NP_001164222	G3V1L0	sushi-repeat containing protein, X-linked	GO:0016020	TAS	CC
204955_at	8406	NP_001164222	G3V1L0	sushi-repeat containing protein, X-linked	GO:0033554	IEA	BP
204955_at	8406	NP_001164222	G3V1L0	sushi-repeat containing protein, X-linked	GO:0043065	IEA	BP
204955_at	8406	NP_001164222	G3V1L0	sushi-repeat containing protein, X-linked	GO:0060244	IEA	BP
204955_at	8406	NP_001164222	P78539	sushi-repeat containing protein, X-linked	GO:0001845	IEA	BP
204955_at	8406	NP_001164222	P78539	sushi-repeat containing protein, X-linked	GO:0005776	IEA	CC
204955_at	8406	NP_001164222	P78539	sushi-repeat containing protein, X-linked	GO:0005783	IEA	CC
204955_at	8406	NP_001164222	P78539	sushi-repeat containing protein, X-linked	GO:0006914	IEA	BP
204955_at	8406	NP_001164222	P78539	sushi-repeat containing protein, X-linked	GO:0007155	IEA	BP
204955_at	8406	NP_001164222	P78539	sushi-repeat containing protein, X-linked	GO:0009986	IDA	CC
204955_at	8406	NP_001164222	P78539	sushi-repeat containing protein, X-linked	GO:0016020	TAS	CC
204955_at	8406	NP_001164222	P78539	sushi-repeat containing protein, X-linked	GO:0033554	IEA	BP
204955_at	8406	NP_001164222	P78539	sushi-repeat containing protein, X-linked	GO:0043065	IEA	BP
204955_at	8406	NP_001164222	P78539	sushi-repeat containing protein, X-linked	GO:0060244	IEA	BP
204955_at	8406	NP_001164223	B3KWP8	sushi-repeat containing protein, X-linked	GO:0001845	IEA	BP
204955_at	8406	NP_001164223	B3KWP8	sushi-repeat containing protein, X-linked	GO:0005776	IEA	CC
204955_at	8406	NP_001164223	B3KWP8	sushi-repeat containing protein, X-linked	GO:0005783	IEA	CC
204955_at	8406	NP_001164223	B3KWP8	sushi-repeat containing protein, X-linked	GO:0006914	IEA	BP
204955_at	8406	NP_001164223	B3KWP8	sushi-repeat containing protein, X-linked	GO:0007155	IEA	BP
204955_at	8406	NP_001164223	B3KWP8	sushi-repeat containing protein, X-linked	GO:0009986	IDA	CC
204955_at	8406	NP_001164223	B3KWP8	sushi-repeat containing protein, X-linked	GO:0016020	TAS	CC
204955_at	8406	NP_001164223	B3KWP8	sushi-repeat containing protein, X-linked	GO:0033554	IEA	BP
204955_at	8406	NP_001164223	B3KWP8	sushi-repeat containing protein, X-linked	GO:0043065	IEA	BP
204955_at	8406	NP_001164223	B3KWP8	sushi-repeat containing protein, X-linked	GO:0060244	IEA	BP
204955_at	8406	NP_001164223	G3V1L0	sushi-repeat containing protein, X-linked	GO:0001845	IEA	BP
204955_at	8406	NP_001164223	G3V1L0	sushi-repeat containing protein, X-linked	GO:0005776	IEA	CC
204955_at	8406	NP_001164223	G3V1L0	sushi-repeat containing protein, X-linked	GO:0005783	IEA	CC
204955_at	8406	NP_001164223	G3V1L0	sushi-repeat containing protein, X-linked	GO:0006914	IEA	BP
204955_at	8406	NP_001164223	G3V1L0	sushi-repeat containing protein, X-linked	GO:0007155	IEA	BP
204955_at	8406	NP_001164223	G3V1L0	sushi-repeat containing protein, X-linked	GO:0009986	IDA	CC
204955_at	8406	NP_001164223	G3V1L0	sushi-repeat containing protein, X-linked	GO:0016020	TAS	CC
204955_at	8406	NP_001164223	G3V1L0	sushi-repeat containing protein, X-linked	GO:0033554	IEA	BP
204955_at	8406	NP_001164223	G3V1L0	sushi-repeat containing protein, X-linked	GO:0043065	IEA	BP
204955_at	8406	NP_001164223	G3V1L0	sushi-repeat containing protein, X-linked	GO:0060244	IEA	BP
204955_at	8406	NP_001164223	P78539	sushi-repeat containing protein, X-linked	GO:0001845	IEA	BP
204955_at	8406	NP_001164223	P78539	sushi-repeat containing protein, X-linked	GO:0005776	IEA	CC
204955_at	8406	NP_001164223	P78539	sushi-repeat containing protein, X-linked	GO:0005783	IEA	CC
204955_at	8406	NP_001164223	P78539	sushi-repeat containing protein, X-linked	GO:0006914	IEA	BP
204955_at	8406	NP_001164223	P78539	sushi-repeat containing protein, X-linked	GO:0007155	IEA	BP
204955_at	8406	NP_001164223	P78539	sushi-repeat containing protein, X-linked	GO:0009986	IDA	CC
204955_at	8406	NP_001164223	P78539	sushi-repeat containing protein, X-linked	GO:0016020	TAS	CC
204955_at	8406	NP_001164223	P78539	sushi-repeat containing protein, X-linked	GO:0033554	IEA	BP
204955_at	8406	NP_001164223	P78539	sushi-repeat containing protein, X-linked	GO:0043065	IEA	BP
204955_at	8406	NP_001164223	P78539	sushi-repeat containing protein, X-linked	GO:0060244	IEA	BP
204955_at	8406	NP_006298	B3KWP8	sushi-repeat containing protein, X-linked	GO:0001845	IEA	BP
204955_at	8406	NP_006298	B3KWP8	sushi-repeat containing protein, X-linked	GO:0005776	IEA	CC
204955_at	8406	NP_006298	B3KWP8	sushi-repeat containing protein, X-linked	GO:0005783	IEA	CC
[truncated: 160,073 more rows]

## Sheet: Table S5
YAGUE_PRETUMOR_DRUG_RESISTANCE_DN
VALK_AML_WITH_T_8_21_TRANSLOCATION
NEBEN_AML_WITH_FLT3_OR_NRAS_UP
LIU_CMYB_TARGETS_DN
MAINA_HYPOXIA_VHL_TARGETS_UP
SMID_BREAST_CANCER_RELAPSE_IN_PLEURA_UP
NIELSEN_SCHWANNOMA_UP
VERRECCHIA_RESPONSE_TO_TGFB1_C6
LUCAS_HNF4A_TARGETS_DN
FOURNIER_ACINAR_DEVELOPMENT_EARLY_DN
RUNNE_GENDER_EFFECT_UP
FOURNIER_ACINAR_DEVELOPMENT_LATE_UP
PASTURAL_RIZ1_TARGETS_DN
CHOI_ATL_ACUTE_STAGE
MAINA_VHL_TARGETS_UP
KOBAYASHI_EGFR_SIGNALING_6HR_UP
NAKAMURA_LUNG_CANCER
BEGUM_TARGETS_OF_PAX3_FOXO1_FUSION_AND_PAX3
GAUSSMANN_MLL_AF4_FUSION_TARGETS_D_DN
LU_TUMOR_ENDOTHELIAL_MARKERS_DN
VICENT_METASTASIS_DN
ITO_PTTG1_TARGETS_UP
BUSA_SAM68_TARGETS_UP
LOPEZ_MESOTHELIOMA_SURVIVAL_OVERALL_UP
LEE_NAIVE_T_LYMPHOCYTE
WHITESIDE_CISPLATIN_RESISTANCE_UP
OHM_EMBRYONIC_CARCINOMA_UP
GOUYER_TUMOR_INVASIVENESS
CALVET_IRINOTECAN_SENSITIVE_VS_RESISTANT_UP
KUROKAWA_LIVER_CANCER_EARLY_RECURRENCE_UP
RUNNE_GENDER_EFFECT_DN
YEMELYANOV_GR_TARGETS_DN
DASU_IL6_SIGNALING_DN
KORKOLA_CHORIOCARCINOMA_UP
FREDERICK_PRKCI_TARGETS
CHANDRAN_METASTASIS_TOP50_UP
NIELSEN_SCHWANNOMA_DN
WILLIAMS_ESR1_TARGETS_DN
OHM_EMBRYONIC_CARCINOMA_DN
MILICIC_FAMILIAL_ADENOMATOUS_POLYPOSIS_UP
TRAYNOR_RETT_SYNDROM_DN
IIZUKA_LIVER_CANCER_PROGRESSION_G2_G3_DN
KOMMAGANI_TP63_GAMMA_TARGETS
CHEN_HOXA5_TARGETS_6HR_DN
IYENGAR_RESPONSE_TO_ADIPOCYTE_FACTORS
MCCOLLUM_GELDANAMYCIN_RESISTANCE_DN
GARGALOVIC_RESPONSE_TO_OXIDIZED_PHOSPHOLIPIDS_GREY_UP
WANG_RESPONSE_TO_PACLITAXEL_VIA_MAPK8_UP
SMID_BREAST_CANCER_RELAPSE_IN_LIVER_DN
GALI_TP53_TARGETS_APOPTOTIC_UP
KUMAMOTO_RESPONSE_TO_NUTLIN_3A_UP
HONRADO_BREAST_CANCER_BRCA1_VS_BRCA2
NIELSEN_LEIOMYOSARCOMA_UP
SMID_BREAST_CANCER_RELAPSE_IN_LIVER_UP
NIELSEN_LEIOMYOSARCOMA_DN
SMID_BREAST_CANCER_ERBB2_DN
TURJANSKI_MAPK7_TARGETS
RAY_TARGETS_OF_P210_BCR_ABL_FUSION_UP
LIU_CDX2_TARGETS_DN
LINDGREN_BLADDER_CANCER_CLUSTER_2A_UP
MOROSETTI_FACIOSCAPULOHUMERAL_MUSCULAR_DISTROPHY_DN
RAY_TARGETS_OF_P210_BCR_ABL_FUSION_DN
BENPORATH_ES_CORE_NINE
DAZARD_UV_RESPONSE_CLUSTER_G3
FERRARI_RESPONSE_TO_FENRETINIDE_DN
KUROKAWA_LIVER_CANCER_EARLY_RECURRENCE_DN
GAUSSMANN_MLL_AF4_FUSION_TARGETS_B_DN
WANG_RESPONSE_TO_FORSKOLIN_DN
LOPEZ_MESOTELIOMA_SURVIVAL_TIME_DN
NIELSEN_SYNOVIAL_SARCOMA_DN
DISTECHE_ESCAPED_FROM_X_INACTIVATION
LOPEZ_MESOTHELIOMA_SURVIVAL_WORST_VS_BEST_DN
PIEPOLI_LGI1_TARGETS_UP
GUTIERREZ_WALDENSTROEMS_MACROGLOBULINEMIA_2
WILLERT_WNT_SIGNALING
DAZARD_UV_RESPONSE_CLUSTER_G24
DAZARD_UV_RESPONSE_CLUSTER_G2
PASTURAL_RIZ1_TARGETS_UP
DER_IFN_ALPHA_RESPONSE_DN
TURJANSKI_MAPK1_AND_MAPK2_TARGETS
BIOCARTA_FIBRINOLYSIS_PATHWAY
NOJIMA_SFRP2_TARGETS_DN
SCHRAMM_INHBA_TARGETS_DN
VETTER_TARGETS_OF_PRKCA_AND_ETS1_UP
TURJANSKI_MAPK14_TARGETS
KORKOLA_EMBRYONIC_CARCINOMA_VS_SEMINOMA_UP
LUI_THYROID_CANCER_CLUSTER_4
IVANOV_MUTATED_IN_COLON_CANCER
MYLLYKANGAS_AMPLIFICATION_HOT_SPOT_29
VICENT_METASTASIS_UP
LOPEZ_MESOTHELIOMA_SURVIVAL_UP
FERRARI_RESPONSE_TO_FENRETINIDE_UP
KYNG_ENVIRONMENTAL_STRESS_RESPONSE_NOT_BY_UV_IN_WS
NIKOLSKY_BREAST_CANCER_7P15_AMPLICON
NAKAMURA_ALVEOLAR_EPITHELIUM
SCHAVOLT_TARGETS_OF_TP53_AND_TP63
MCCOLLUM_GELDANAMYCIN_RESISTANCE_UP
WHITESIDE_CISPLATIN_RESISTANCE_DN
HUMMEL_BURKITTS_LYMPHOMA_DN
XU_AKT1_TARGETS_48HR
GRANDVAUX_IRF3_TARGETS_DN
LEE_DIFFERENTIATING_T_LYMPHOCYTE
FARMER_BREAST_CANCER_CLUSTER_1
DING_LUNG_CANCER_MUTATED_RECURRENTLY
VETTER_TARGETS_OF_PRKCA_AND_ETS1_DN
SINGH_NFE2L2_TARGETS
GEISS_RESPONSE_TO_DSRNA_DN
KANG_CISPLATIN_RESISTANCE_UP
GRANDVAUX_IRF3_TARGETS_UP
LOPEZ_MESOTHELIOMA_SURVIVAL_DN
SCHURINGA_STAT5A_TARGETS_UP
PATTERSON_DOCETAXEL_RESISTANCE
TONKS_TARGETS_OF_RUNX1_RUNX1T1_FUSION_SUSTAINED_IN_MONOCYTE_DN
REACTOME_DEPOLARIZATION_OF_THE_PRESYNAPTIC_TERMINAL_TRIGGERS_THE_OPENING_OF_CALCIUM_CHANNELS
TRAYNOR_RETT_SYNDROM_UP
LAU_APOPTOSIS_CDKN2A_DN
KAUFFMANN_MELANOMA_RELAPSE_DN
PALOMERO_GSI_SENSITIVITY_DN
OXFORD_RALA_AND_RALB_TARGETS_UP
YAGUE_PRETUMOR_DRUG_RESISTANCE_UP
XU_RESPONSE_TO_TRETINOIN_AND_NSC682994_UP
MYLLYKANGAS_AMPLIFICATION_HOT_SPOT_13
VALK_AML_CLUSTER_1
HASINA_NOL7_TARGETS_DN
GALI_TP53_TARGETS_APOPTOTIC_DN
NIELSEN_SYNOVIAL_SARCOMA_UP
OUELLET_OVARIAN_CANCER_INVASIVE_VS_LMP_DN
EHLERS_ANEUPLOIDY_DN
RODRIGUES_NTN1_TARGETS_UP
MURAKAMI_UV_RESPONSE_1HR_UP
KORKOLA_EMBRYONAL_CARCINOMA
IIZUKA_LIVER_CANCER_PROGRESSION_L0_L1_UP
DUNNE_TARGETS_OF_AML1_MTG8_FUSION_DN
KANG_FLUOROURACIL_RESISTANCE_UP
REACTOME_GRB2_SOS_PROVIDES_LINKAGE_TO_MAPK_SIGNALING_FOR_INTERGRINS_
CHEOK_RESPONSE_TO_HD_MTX_UP
BOQUEST_STEM_CELL_CULTURED_VS_FRESH_UP
HAEGERSTRAND_RESPONSE_TO_IMATINIB
YANAGIHARA_ESX1_TARGETS
SCHLESINGER_METHYLATED_IN_COLON_CANCER
ZEMBUTSU_SENSITIVITY_TO_NIMUSTINE
WATANABE_ULCERATIVE_COLITIS_WITH_CANCER_DN
REICHERT_G1S_REGULATORS_AS_PI3K_TARGETS
DONATO_CELL_CYCLE_TRETINOIN
SEITZ_NEOPLASTIC_TRANSFORMATION_BY_8P_DELETION_DN
NEWMAN_ERCC6_TARGETS_UP
ZHAN_EARLY_DIFFERENTIATION_GENES_UP
ST_INTERLEUKIN_13_PATHWAY
OZANNE_AP1_TARGETS_UP
MATTIOLI_MULTIPLE_MYELOMA_SUBGROUPS
MATTIOLI_MULTIPLE_MYELOMA_WITH_14Q32_TRANSLOCATIONS
STEIN_ESTROGEN_RESPONSE_NOT_VIA_ESRRA
MIZUKAMI_HYPOXIA_UP
BIOCARTA_BLYMPHOCYTE_PATHWAY
MARTINELLI_IMMATURE_NEUTROPHIL_UP
CHASSOT_SKIN_WOUND
ROZANOV_MMP14_CORRELATED
TSUDA_ALVEOLAR_SOFT_PART_SARCOMA
LOPEZ_EPITHELIOID_MESOTHELIOMA
MYLLYKANGAS_AMPLIFICATION_HOT_SPOT_7
FINETTI_BREAST_CANCER_KINOME_GREEN
KIM_MYCL1_AMPLIFICATION_TARGETS_DN
INGA_TP53_TARGETS
RUGO_STRESS_RESPONSE_SUBSET_F
GRAHAM_CML_QUIESCENT_VS_NORMAL_QUIESCENT_DN
CHIANG_LIVER_CANCER_SUBCLASS_POLYSOMY7_DN
EHRLICH_ICF_SYNDROM_DN
BUCKANOVICH_T_LYMPHOCYTE_HOMING_ON_TUMOR_UP
BIOCARTA_EPHA4_PATHWAY
TURASHVILI_BREAST_CARCINOMA_DUCTAL_VS_LOBULAR_DN
RODRIGUES_DCC_TARGETS_UP
ZHAN_MULTIPLE_MYELOMA_SPIKED
HO_LIVER_CANCER_VASCULAR_INVASION
REACTOME_AMINO_ACID_SYNTHESIS_AND_INTERCONVERSION
GENTILE_UV_LOW_DOSE_DN
SANCHEZ_MDM2_TARGETS
MCCABE_HOXC6_TARGETS_CANCER_DN
CAFFAREL_RESPONSE_TO_THC_8HR_5_DN
SIMBULAN_UV_RESPONSE_IMMORTALIZED_DN
SHARMA_PILOCYTIC_ASTROCYTOMA_LOCATION_DN
GENTILE_UV_HIGH_DOSE_UP
NIKOLSKY_BREAST_CANCER_17P11_AMPLICON
MARCHINI_TRABECTEDIN_RESISTANCE_UP
REACTOME_COMMON_PATHWAY
SAMOLS_TARGETS_OF_KHSV_MIRNAS_DN
WANG_RECURRENT_LIVER_CANCER_DN
XU_HGF_SIGNALING_NOT_VIA_AKT1_48HR_DN
TSUNODA_CISPLATIN_RESISTANCE_DN
SMID_BREAST_CANCER_RELAPSE_IN_LUNG_UP
IIZUKA_LIVER_CANCER_PROGRESSION_L1_G1_UP
DORN_ADENOVIRUS_INFECTION_32HR_UP
BASSO_HAIRY_CELL_LEUKEMIA_UP
GOUYER_TATI_TARGETS_DN
BIOCARTA_AKAP13_PATHWAY
GUTIERREZ_WALDENSTROEMS_MACROGLOBULINEMIA_1_DN
GUENTHER_GROWTH_SPHERICAL_VS_ADHERENT_UP
KANNAN_TP53_TARGETS_DN
GRAHAM_CML_DIVIDING_VS_NORMAL_DIVIDING_DN
FARMER_BREAST_CANCER_CLUSTER_8
TOMIDA_METASTASIS_DN
LEI_MYB_TARGETS
GRAHAM_CML_DIVIDING_VS_NORMAL_DIVIDING_UP
YANG_BREAST_CANCER_ESR1_DN
CHEOK_RESPONSE_TO_MERCAPTOPURINE_AND_HD_MTX_UP
NOJIMA_SFRP2_TARGETS_UP
HOEGERKORP_CD44_TARGETS_DIRECT_DN
WILENSKY_RESPONSE_TO_DARAPLADIB
LU_TUMOR_VASCULATURE_DN
REACTOME_ACTIVATION_OF_THE_AP1_FAMILY_OF_TRANSCRIPTION_FACTORS
WATANABE_COLON_CANCER_MSI_VS_MSS_UP
FRASOR_TAMOXIFEN_RESPONSE_DN
JIANG_TIP30_TARGETS_DN
WONG_ENDOMETRIAL_CANCER_LATE
NIKOLSKY_BREAST_CANCER_6P24_P22_AMPLICON
HAHTOLA_MYCOSIS_FUNGOIDES_DN
PARK_TRETINOIN_RESPONSE
HAHTOLA_CTCL_PATHOGENESIS
SPIELMAN_LYMPHOBLAST_EUROPEAN_VS_ASIAN_2FC_DN
REACTOME_ACTIVATION_OF_CHAPERONES_BY_IRE1_ALPHA
WU_HBX_TARGETS_3_DN
WEBER_METHYLATED_ICP_IN_SPERM_UP
GRAHAM_CML_QUIESCENT_VS_NORMAL_DIVIDING_DN
SA_FAS_SIGNALING
MONTERO_THYROID_CANCER_POOR_SURVIVAL_DN
BOYERINAS_ONCOFETAL_TARGETS_OF_LET7A1
WU_APOPTOSIS_BY_CDKN1A_NOT_VIA_TP53
ROYLANCE_BREAST_CANCER_16Q_COPY_NUMBER_DN
LI_WILMS_TUMOR
SHIRAISHI_PLZF_TARGETS_UP
DUNNE_TARGETS_OF_AML1_MTG8_FUSION_UP
ZHAN_LATE_DIFFERENTIATION_GENES_UP
HASLINGER_B_CLL_WITH_MUTATED_VH_GENES
OKAMOTO_LIVER_CANCER_MULTICENTRIC_OCCURRENCE_UP
GAUSSMANN_MLL_AF4_FUSION_TARGETS_D_UP
GOLUB_ALL_VS_AML_DN
STOSSI_RESPONSE_TO_ESTRADIOL
SA_REG_CASCADE_OF_CYCLIN_EXPR
WEBER_METHYLATED_HCP_IN_FIBROBLAST_UP
NELSON_RESPONSE_TO_ANDROGEN_DN
HOFMANN_MYELODYSPLASTIC_SYNDROM_RISK_DN
BIOCARTA_IL4_PATHWAY
TURASHVILI_BREAST_CARCINOMA_DUCTAL_VS_LOBULAR_UP
WIKMAN_ASBESTOS_LUNG_CANCER_UP
KEGG_GLYCOSPHINGOLIPID_BIOSYNTHESIS_GANGLIO_SERIES
SMID_BREAST_CANCER_RELAPSE_IN_PLEURA_DN
ZERBINI_RESPONSE_TO_SULINDAC_DN
LEE_INTRATHYMIC_T_PROGENITOR
FIRESTEIN_CTNNB1_PATHWAY_AND_PROLIFERATION
MACLACHLAN_BRCA1_TARGETS_UP
WILLIAMS_ESR1_TARGETS_UP
XU_RESPONSE_TO_TRETINOIN_DN
REACTOME_CD28_DEPENDENT_VAV1_PATHWAY
MACLACHLAN_BRCA1_TARGETS_DN
MYLLYKANGAS_AMPLIFICATION_HOT_SPOT_9
KOBAYASHI_RESPONSE_TO_ROMIDEPSIN
FERRANDO_LYL1_NEIGHBORS
RODRIGUES_NTN1_AND_DCC_TARGETS
LANDEMAINE_LUNG_METASTASIS
REACTOME_CLASSICAL_ANTIBODY_MEDIATED_COMPLEMENT_ACTIVATION
MURAKAMI_UV_RESPONSE_1HR_DN
TONKS_TARGETS_OF_RUNX1_RUNX1T1_FUSION_SUSTAINED_IN_GRANULOCYTE_DN
SMIRNOV_CIRCULATING_ENDOTHELIOCYTES_IN_CANCER_DN
HASLINGER_B_CLL_WITH_6Q21_DELETION
SA_MMP_CYTOKINE_CONNECTION
BAELDE_DIABETIC_NEPHROPATHY_DN
PACHER_TARGETS_OF_IGF1_AND_IGF2_UP
GUTIERREZ_CHRONIC_LYMPHOCYTIC_LEUKEMIA_UP
ABRAHAM_ALPC_VS_MULTIPLE_MYELOMA_DN
XU_RESPONSE_TO_TRETINOIN_UP
GARGALOVIC_RESPONSE_TO_OXIDIZED_PHOSPHOLIPIDS_BLACK_DN
VALK_AML_CLUSTER_8
FINETTI_BREAST_CANCERS_KINOME_BLUE
NIKOLSKY_BREAST_CANCER_14Q22_AMPLICON
LUI_THYROID_CANCER_CLUSTER_5
ZIRN_TRETINOIN_RESPONSE_WT1_DN
WU_HBX_TARGETS_3_UP
WU_ALZHEIMER_DISEASE_UP
NIKOLSKY_BREAST_CANCER_10Q22_AMPLICON
BIOCARTA_DREAM_PATHWAY
KERLEY_RESPONSE_TO_CISPLATIN_DN
GAUSSMANN_MLL_AF4_FUSION_TARGETS_E_DN
WU_HBX_TARGETS_2_DN
BIOCARTA_CFTR_PATHWAY
TOMLINS_METASTASIS_DN
SCHEIDEREIT_IKK_TARGETS
MURATA_VIRULENCE_OF_H_PILORI
DING_LUNG_CANCER_MUTATED_FREQUENTLY
ZHAN_V1_LATE_DIFFERENTIATION_GENES_UP
FINAK_BREAST_CANCER_SDPP_SIGNATURE
YANAGISAWA_LUNG_CANCER_RECURRENCE
MILICIC_FAMILIAL_ADENOMATOUS_POLYPOSIS_DN
BOYAULT_LIVER_CANCER_SUBCLASS_G5_UP
BALDWIN_PRKCI_TARGETS_UP
VALK_AML_CLUSTER_7
REACTOME_JNK_PHOSPHORYLATION_AND_ACTIVATION_MEDIATED_BY_ACTIVATED_HUMAN_TAK1
REACTOME_TRIACYLGLYCERIDE_BIOSYNTHESIS
SEMENZA_HIF1_TARGETS
NIELSEN_GIST
DAVIES_MULTIPLE_MYELOMA_VS_MGUS_UP
NIELSEN_GIST_AND_SYNOVIAL_SARCOMA_UP
ENGELMANN_CANCER_PROGENITORS_UP
CAFFAREL_RESPONSE_TO_THC_8HR_5_UP
BIOCARTA_CBL_PATHWAY
LI_PROSTATE_CANCER_EPIGENETIC
BIOCARTA_IL7_PATHWAY
WONG_IFNA2_RESISTANCE_UP
NIELSEN_LIPOSARCOMA_UP
GOVONI_GH1_TARGETS_24HR_DN
VERRECCHIA_RESPONSE_TO_TGFB1_C2
RADAEVA_RESPONSE_TO_IFNA1_DN
FRASOR_RESPONSE_TO_ESTRADIOL_UP
BIOCARTA_ACTINY_PATHWAY
AMIT_SERUM_RESPONSE_20_MCF10A
GENTILE_UV_RESPONSE_CLUSTER_D9
CLIMENT_BREAST_CANCER_COPY_NUMBER_DN
TURASHVILI_BREAST_DUCTAL_CARCINOMA_VS_DUCTAL_NORMAL_UP
MAHADEVAN_IMATINIB_RESISTANCE_DN
PARK_APL_PATHOGENESIS_UP
WU_HBX_TARGETS_1_UP
BIOCARTA_CALCINEURIN_PATHWAY
GEORGANTAS_HSC_MARKERS
REACTOME_SIGNAL_ATTENUATION
KUROKAWA_LIVER_CANCER_CHEMOTHERAPY_DN
KORKOLA_TERATOMA
PUJANA_BREAST_CANCER_WITH_BRCA1_MUTATED_DN
BIOCARTA_P53_PATHWAY
NIKOLSKY_BREAST_CANCER_15Q26_AMPLICON
MURAKAMI_UV_RESPONSE_6HR_UP
MYLLYKANGAS_AMPLIFICATION_HOT_SPOT_23
WONG_ENDMETRIUM_CANCER_UP
TIMOFEEVA_GROWTH_STRESS_VIA_STAT1_DN
TAKEDA_TARGETS_OF_NUP98_HOXA9_FUSION_6HR_DN
MA_PITUITARY_FETAL_VS_ADULT_UP
WANG_BARRETTS_ESOPHAGUS_DN
SA_G1_AND_S_PHASES
REACTOME_THE_ROLE_OF_NEF_IN_HIV1_REPLICATION_AND_DISEASE_PATHOGENESIS
KEGG_CIRCADIAN_RHYTHM_MAMMAL
LIU_TARGETS_OF_VMYB_VS_CMYB_UP
SHARMA_ASTROCYTOMA_WITH_NF1_SYNDROM
PYEON_CANCER_HEAD_AND_NECK_VS_CERVICAL_DN
HUMMEL_BURKITTS_LYMPHOMA_UP
HWANG_PROSTATE_CANCER_MARKERS
AKL_HTLV1_INFECTION_UP
NIKOLSKY_BREAST_CANCER_19Q13.1_AMPLICON
BARRIER_CANCER_RELAPSE_TUMOR_SAMPLE_DN
KEGG_STEROID_BIOSYNTHESIS
ELVIDGE_HIF2A_TARGETS_UP
STREICHER_LSM1_TARGETS_DN
LU_TUMOR_ENDOTHELIAL_MARKERS_UP
NGUYEN_NOTCH1_TARGETS_UP
IIZUKA_LIVER_CANCER_PROGRESSION_L0_L1_DN
CHANG_IMMORTALIZED_BY_HPV31_UP
REACTOME_GLUTATHIONE_CONJUGATION
TOMIDA_METASTASIS_UP
MYLLYKANGAS_AMPLIFICATION_HOT_SPOT_5
BEIER_GLIOMA_STEM_CELL_DN
SCHUHMACHER_MYC_TARGETS_DN
GRATIAS_RETINOBLASTOMA_16Q24
KONDO_COLON_CANCER_HCP_WITH_H3K27ME3
BOYAULT_LIVER_CANCER_SUBCLASS_G2
MANN_RESPONSE_TO_AMIFOSTINE_DN
BIOCARTA_SKP2E2F_PATHWAY
REACTOME_SEMA3A_PAK_DEPENDENT_AXON_REPULSION
BRUECKNER_TARGETS_OF_MIRLET7A3_UP
ZAIDI_OSTEOBLAST_TRANSCRIPTION_FACTORS
RICKMAN_HEAD_AND_NECK_CANCER_B
KYNG_ENVIRONMENTAL_STRESS_RESPONSE_NOT_BY_4NQO_IN_WS
SIMBULAN_UV_RESPONSE_NORMAL_DN
REACTOME_CRMPS_IN_SEMA3A_SIGNALING
PARK_TRETINOIN_RESPONSE_AND_RARA_PLZF_FUSION
CROONQUIST_NRAS_SIGNALING_UP
KYNG_ENVIRONMENTAL_STRESS_RESPONSE_NOT_BY_GAMMA_IN_OLD
ABE_VEGFA_TARGETS
HASLINGER_B_CLL_WITH_13Q14_DELETION
CASORELLI_APL_SECONDARY_VS_DE_NOVO_DN
CAFFAREL_RESPONSE_TO_THC_24HR_3_DN
ZHAN_V1_LATE_DIFFERENTIATION_GENES_DN
VALK_AML_CLUSTER_3
GALLUZZI_PREVENT_MITOCHONDIAL_PERMEABILIZATION
MCGARVEY_SILENCED_BY_METHYLATION_IN_COLON_CANCER
BIOCARTA_CDC42RAC_PATHWAY
LIAO_HAVE_SOX4_BINDING_SITES
XU_HGF_SIGNALING_NOT_VIA_AKT1_48HR_UP
LEE_DOUBLE_POLAR_THYMOCYTE
OLSSON_E2F3_TARGETS_DN
MYLLYKANGAS_AMPLIFICATION_HOT_SPOT_15
CHANDRAN_METASTASIS_TOP50_DN
REACTOME_P75NTR_RECRUITS_SIGNALLING_COMPLEXES
HASLINGER_B_CLL_WITH_11Q23_DELETION
BIOCARTA_ARF_PATHWAY
LIU_BREAST_CANCER
YANG_BREAST_CANCER_ESR1_BULK_DN
WEIGEL_OXIDATIVE_STRESS_RESPONSE
FERRANDO_TAL1_NEIGHBORS
ZEMBUTSU_SENSITIVITY_TO_FLUOROURACIL
ALONSO_METASTASIS_EMT_DN
ABE_VEGFA_TARGETS_30MIN
GHO_ATF5_TARGETS_UP
WILCOX_PRESPONSE_TO_ROGESTERONE_DN
CORRE_MULTIPLE_MYELOMA_DN
RUGO_STRESS_RESPONSE_SUBSET_G
LOPES_METHYLATED_IN_COLON_CANCER_DN
BOHN_PRIMARY_IMMUNODEFICIENCY_SYNDROM_DN
HEIDENBLAD_AMPLIFIED_IN_PANCREATIC_CANCER
CHIN_BREAST_CANCER_COPY_NUMBER_DN
WATANABE_ULCERATIVE_COLITIS_WITH_CANCER_UP
BIOCARTA_NKCELLS_PATHWAY
PYEON_HPV_POSITIVE_TUMORS_DN
FARMER_BREAST_CANCER_CLUSTER_7
BOYAULT_LIVER_CANCER_SUBCLASS_G12_DN
CASORELLI_APL_SECONDARY_VS_DE_NOVO_UP
DAZARD_UV_RESPONSE_CLUSTER_G4
BROWNE_HCMV_INFECTION_4HR_UP
REACTOME_COLLAGEN_MEDIATED_ACTIVATION_CASCADE
BIOCARTA_CACAM_PATHWAY
HOFMANN_MYELODYSPLASTIC_SYNDROM_LOW_RISK_UP
HADDAD_T_LYMPHOCYTE_AND_NK_PROGENITOR_UP
LUI_THYROID_CANCER_PAX8_PPARG_UP
WAGNER_APO2_SENSITIVITY
ZHAN_MULTIPLE_MYELOMA_CD1_UP
BRUNEAU_HEART_GREAT_VESSELS_AND_VALVULOGENESIS
PARK_TRETINOIN_RESPONSE_AND_PML_RARA_FUSION
CHIARETTI_T_ALL_REFRACTORY_TO_THERAPY
MANN_RESPONSE_TO_AMIFOSTINE_UP
XU_RESPONSE_TO_TRETINOIN_AND_NSC682994_DN
REACTOME_HDL_MEDIATED_LIPID_TRANSPORT
KLEIN_TARGETS_OF_BCR_ABL1_FUSION
DORSAM_HOXA9_TARGETS_DN
SCHWAB_TARGETS_OF_BMYB_S427G_DN
NAKAMURA_BRONCHIAL_AND_BRONCHIOLAR_EPITHELIA
BIOCARTA_EPONFKB_PATHWAY
DOANE_BREAST_CANCER_ESR1_DN
PUIFFE_INVASION_INHIBITED_BY_ASCITES_UP
GARGALOVIC_RESPONSE_TO_OXIDIZED_PHOSPHOLIPIDS_LIGHTYELLOW_UP
VALK_AML_WITH_CEBPA
LAMB_CCND1_TARGETS
REACTOME_PHASE_1_FUNCTIONALIZATION
ZHAN_VARIABLE_EARLY_DIFFERENTIATION_GENES_UP
ADDYA_ERYTHROID_DIFFERENTIATION_BY_HEMIN
SILIGAN_BOUND_BY_EWS_FLT1_FUSION
JIANG_CORE_DUPLICON_GENES
BIOCARTA_TOB1_PATHWAY
TAKEDA_TARGETS_OF_NUP98_HOXA9_FUSION_3D_DN
HAHTOLA_CTCL_CUTANEOUS
BIOCARTA_GLYCOLYSIS_PATHWAY
BROWNE_HCMV_INFECTION_2HR_DN
DER_IFN_BETA_RESPONSE_DN
SA_G2_AND_M_PHASES
SHI_SPARC_TARGETS_DN
MYLLYKANGAS_AMPLIFICATION_HOT_SPOT_21
KEGG_GLYCOSPHINGOLIPID_BIOSYNTHESIS_GLOBO_SERIES
CHIARETTI_T_ALL_RELAPSE_PROGNOSIS
CHUNG_BLISTER_CYTOTOXICITY_DN
WALLACE_PROSTATE_CANCER_UP
HOEGERKORP_CD44_TARGETS_TEMPORAL_UP
BIOCARTA_IL10_PATHWAY
GRASEMANN_RETINOBLASTOMA_WITH_6P_AMPLIFICATION
MYLLYKANGAS_AMPLIFICATION_HOT_SPOT_22
SWEET_KRAS_TARGETS_UP
BIOCARTA_SARS_PATHWAY
REACTOME_SYNTHESIS_AND_INTERCONVERSION_OF_NUCLEOTIDE_DI_AND_TRIPHOSPHATES
WEST_ADRENOCORTICAL_TUMOR_MARKERS_DN
REACTOME_LYSOSOME_VESICLE_BIOGENESIS
GAUSSMANN_MLL_AF4_FUSION_TARGETS_B_UP
ROETH_TERT_TARGETS_DN
STANELLE_E2F1_TARGETS
CHIANG_LIVER_CANCER_SUBCLASS_INTERFERON_DN
SILIGAN_TARGETS_OF_EWS_FLI1_FUSION_UP
FUNG_IL2_TARGETS_WITH_STAT5_BINDING_SITES_T1
SATO_SILENCED_BY_METHYLATION_IN_PANCREATIC_CANCER_2
RORIE_TARGETS_OF_EWSR1_FLI1_FUSION_DN
DORSAM_HOXA9_TARGETS_UP
REACTOME_GLUTAMATE_NEUROTRANSMITTER_RELEASE_CYCLE
BIOCARTA_LONGEVITY_PATHWAY
ZEMBUTSU_SENSITIVITY_TO_CISPLATIN
GARGALOVIC_RESPONSE_TO_OXIDIZED_PHOSPHOLIPIDS_BLACK_UP
VALK_AML_CLUSTER_9
BIOCARTA_GRANULOCYTES_PATHWAY
AIYAR_COBRA1_TARGETS_UP
MOREIRA_RESPONSE_TO_TSA_UP
REACTOME_FACILITATIVE_NA_INDEPENDENT_GLUCOSE_TRANSPORTERS
BIOCARTA_GATA3_PATHWAY
BIOCARTA_P35ALZHEIMERS_PATHWAY
FERRANDO_HOX11_NEIGHBORS
BIOCARTA_CCR5_PATHWAY
SESTO_RESPONSE_TO_UV_C4
RAGHAVACHARI_PLATELET_SPECIFIC_GENES
NAM_FXYD5_TARGETS_DN
MENSSEN_MYC_TARGETS
REACTOME_GAP_JUNCTION_ASSEMBLY
SCHWAB_TARGETS_OF_BMYB_S427G_UP
REACTOME_NRIF_SIGNALS_CELL_DEATH_FROM_THE_NUCLEUS
KORKOLA_EMBRYONIC_CARCINOMA_VS_SEMINOMA_DN
KEGG_PRIMARY_IMMUNODEFICIENCY
CROMER_TUMORIGENESIS_DN
NICK_RESPONSE_TO_PROC_TREATMENT_UP
VALK_AML_CLUSTER_11
BIOCARTA_IL5_PATHWAY
TONKS_TARGETS_OF_RUNX1_RUNX1T1_FUSION_ERYTHROCYTE_DN
SHIRAISHI_PLZF_TARGETS_DN
MOREIRA_RESPONSE_TO_TSA_DN
KANG_CISPLATIN_RESISTANCE_DN
NIELSEN_LIPOSARCOMA_DN
NIKOLSKY_BREAST_CANCER_7P22_AMPLICON
MURAKAMI_UV_RESPONSE_24HR
IIZUKA_LIVER_CANCER_PROGRESSION_G2_G3_UP
CLAUS_PGR_POSITIVE_MENINGIOMA_UP
NADERI_BREAST_CANCER_PROGNOSIS_DN
MEINHOLD_OVARIAN_CANCER_LOW_GRADE_UP
BONOME_OVARIAN_CANCER_POOR_SURVIVAL_UP
BROWNE_HCMV_INFECTION_2HR_UP
MUELLER_COMMON_TARGETS_OF_AML_FUSIONS_DN
KEGG_SULFUR_METABOLISM
AUJLA_IL22_AND_IL17A_SIGNALING
GRAHAM_CML_QUIESCENT_VS_NORMAL_QUIESCENT_UP
NUNODA_RESPONSE_TO_DASATINIB_IMATINIB_DN
BARRIER_CANCER_RELAPSE_TUMOR_SAMPLE_UP
GARGALOVIC_RESPONSE_TO_OXIDIZED_PHOSPHOLIPIDS_MAGENTA_UP
AMIT_SERUM_RESPONSE_480_MCF10A
BIOCARTA_LEPTIN_PATHWAY
SETLUR_PROSTATE_CANCER_TMPRSS2_ERG_FUSION_DN
VANTVEER_BREAST_CANCER_BRCA1_DN
CAFFAREL_RESPONSE_TO_THC_8HR_3_DN
REACTOME_PROSTANOID_HORMONES
KEGG_NITROGEN_METABOLISM
TAGHAVI_NEOPLASTIC_TRANSFORMATION
SILIGAN_TARGETS_OF_EWS_FLI1_FUSION_DN
KEGG_SPHINGOLIPID_METABOLISM
WAESCH_ANAPHASE_PROMOTING_COMPLEX
NAKAMURA_LUNG_CANCER_DIFFERENTIATION_MARKERS
REACTOME_ACTIVATED_AMPK_STIMULATES_FATTY_ACID_OXIDATION_IN_MUSCLE
RUGO_UV_RESPONSE
TAVOR_CEBPA_TARGETS_UP
VALK_AML_CLUSTER_2
MARTIN_INTERACT_WITH_HDAC
SHARMA_PILOCYTIC_ASTROCYTOMA_LOCATION_UP
ST_JNK_MAPK_PATHWAY
BEIER_GLIOMA_STEM_CELL_UP
YAMASHITA_LIVER_CANCER_WITH_EPCAM_DN
MARTINELLI_IMMATURE_NEUTROPHIL_DN
DING_LUNG_CANCER_BY_MUTATION_RATE
LEE_METASTASIS_AND_ALTERNATIVE_SPLICING_DN
NGO_MALIGNANT_GLIOMA_1P_LOH
WILLIAMS_ESR2_TARGETS_UP
BIOCARTA_PARKIN_PATHWAY
BIOCARTA_IL17_PATHWAY
JIANG_HYPOXIA_VIA_VHL
VALK_AML_CLUSTER_13
HOFMANN_MYELODYSPLASTIC_SYNDROM_HIGH_RISK_DN
MASSARWEH_RESPONSE_TO_ESTRADIOL
REACTOME_METABOLISM_OF_NITRIC_OXIDE
KORKOLA_YOLK_SAC_TUMOR_UP
PENG_LEUCINE_DEPRIVATION_UP
BOYAULT_LIVER_CANCER_SUBCLASS_G1_DN
MYLLYKANGAS_AMPLIFICATION_HOT_SPOT_27
MYLLYKANGAS_AMPLIFICATION_HOT_SPOT_25
SABATES_COLORECTAL_ADENOMA_UP
KEGG_NICOTINATE_AND_NICOTINAMIDE_METABOLISM
HU_ANGIOGENESIS_UP
BOQUEST_STEM_CELL_CULTURED_VS_FRESH_DN
CHEOK_RESPONSE_TO_MERCAPTOPURINE_UP
NIKOLSKY_BREAST_CANCER_22Q13_AMPLICON
BIOCARTA_NDKDYNAMIN_PATHWAY
REACTOME_CALCITONIN_LIKE_LIGAND_RECEPTORS
TURASHVILI_BREAST_DUCTAL_CARCINOMA_VS_LOBULAR_NORMAL_UP
KIM_MYCL1_AMPLIFICATION_TARGETS_UP
TCGA_GLIOBLASTOMA_COPY_NUMBER_DN
LIU_LIVER_CANCER
CHEOK_RESPONSE_TO_MERCAPTOPURINE_AND_LD_MTX_DN
ST_MYOCYTE_AD_PATHWAY
MATTIOLI_MGUS_VS_MULTIPLE_MYELOMA
NIKOLSKY_BREAST_CANCER_7Q21_Q22_AMPLICON
DACOSTA_UV_RESPONSE_VIA_ERCC3_XPCS_UP
NAGY_TFTC_COMPONENTS_HUMAN
BIOCARTA_LECTIN_PATHWAY
REACTOME_REGULATION_OF_INSULIN_SECRETION_BY_ACETYLCHOLINE
BIOCARTA_GABA_PATHWAY
BIOCARTA_SPPA_PATHWAY
BIOCARTA_IL22BP_PATHWAY
SHI_SPARC_TARGETS_UP
SMITH_LIVER_CANCER
ISHIKAWA_STING_SIGNALING
KEGG_RENIN_ANGIOTENSIN_SYSTEM
REACTOME_METAL_ION_SLC_TRANSPORTERS
RICKMAN_HEAD_AND_NECK_CANCER_D
NAKAMURA_METASTASIS_MODEL_UP
WEIGEL_OXIDATIVE_STRESS_BY_TBH_AND_H2O2
SUNG_METASTASIS_STROMA_DN
PIEPOLI_LGI1_TARGETS_DN
GENTILE_UV_RESPONSE_CLUSTER_D5
STEGMEIER_PRE-MITOTIC_CELL_CYCLE_REGULATORS
KEGG_PROXIMAL_TUBULE_BICARBONATE_RECLAMATION
DELLA_RESPONSE_TO_TSA_AND_BUTYRATE
SAGIV_CD24_TARGETS_UP
BILBAN_B_CLL_LPL_DN
VALK_AML_CLUSTER_5
GOLUB_ALL_VS_AML_UP
REACTOME_DOWNSTREAM_TCR_SIGNALING
LOPES_METHYLATED_IN_COLON_CANCER_UP
KEGG_BIOSYNTHESIS_OF_UNSATURATED_FATTY_ACIDS
GARGALOVIC_RESPONSE_TO_OXIDIZED_PHOSPHOLIPIDS_RED_DN
HOSHIDA_LIVER_CANCER_LATE_RECURRENCE_UP
HEDENFALK_BREAST_CANCER_HEREDITARY_VS_SPORADIC
KEGG_OTHER_GLYCAN_DEGRADATION
KIM_MYC_AMPLIFICATION_TARGETS_DN
REACTOME_SEMA4D_INDUCED_CELL_MIGRATION_AND_GROWTH_CONE_COLLAPSE
KRASNOSELSKAYA_ILF3_TARGETS_DN
BIOCARTA_SALMONELLA_PATHWAY
GENTILE_UV_RESPONSE_CLUSTER_D2
SARRIO_EPITHELIAL_MESENCHYMAL_TRANSITION_DN
CROMER_METASTASIS_UP
EHLERS_ANEUPLOIDY_UP
GUTIERREZ_WALDENSTROEMS_MACROGLOBULINEMIA_1_UP
LINDSTEDT_DENDRITIC_CELL_MATURATION_C
CAFFAREL_RESPONSE_TO_THC_UP
ZHAN_MULTIPLE_MYELOMA_MF_DN
DING_LUNG_CANCER_MUTATED_SIGNIFICANTLY
HADDAD_T_LYMPHOCYTE_AND_NK_PROGENITOR_DN
SATO_SILENCED_EPIGENETICALLY_IN_PANCREATIC_CANCER
HEIDENBLAD_AMPLICON_12P11_12_DN
VALK_AML_CLUSTER_6
NIKOLSKY_BREAST_CANCER_19Q13.4_AMPLICON
GOERING_BLOOD_HDL_CHOLESTEROL_QTL_CIS
ST_GRANULE_CELL_SURVIVAL_PATHWAY
GRABARCZYK_BCL11B_TARGETS_DN
PENG_GLUCOSE_DEPRIVATION_UP
BIOCARTA_G2_PATHWAY
REACTOME_G1_PHASE
PEPPER_CHRONIC_LYMPHOCYTIC_LEUKEMIA_DN
KEGG_GLYCOSAMINOGLYCAN_BIOSYNTHESIS_CHONDROITIN_SULFATE
DANG_MYC_TARGETS_DN
VALK_AML_CLUSTER_12
MARIADASON_RESPONSE_TO_CURCUMIN_SULINDAC_5
MYLLYKANGAS_AMPLIFICATION_HOT_SPOT_8
HELLER_SILENCED_BY_METHYLATION_DN
FUNG_IL2_SIGNALING_1
NAGY_PCAF_COMPONENTS_HUMAN
HASLINGER_B_CLL_WITH_17P13_DELETION
REACTOME_PEROXISOMAL_LIPID_METABOLISM
GARGALOVIC_RESPONSE_TO_OXIDIZED_PHOSPHOLIPIDS_LIGHTYELLOW_DN
YOKOE_CANCER_TESTIS_ANTIGENS
BIOCARTA_TFF_PATHWAY
WENDT_COHESIN_TARGETS_UP
AMIT_EGF_RESPONSE_480_MCF10A
SA_PTEN_PATHWAY
TOMLINS_PROSTATE_CANCER_UP
KOINUMA_COLON_CANCER_MSI_DN
KEGG_DORSO_VENTRAL_AXIS_FORMATION
LI_CYTIDINE_ANALOGS_CYCTOTOXICITY
KEGG_LINOLEIC_ACID_METABOLISM
NICK_RESPONSE_TO_PROC_TREATMENT_DN
CROONQUIST_NRAS_VS_STROMAL_STIMULATION_UP
NIKOLSKY_BREAST_CANCER_5P15_AMPLICON
WEIGEL_OXIDATIVE_STRESS_BY_HNE_AND_TBH
BIOCARTA_ATM_PATHWAY
BIOCARTA_TID_PATHWAY
HANN_RESISTANCE_TO_BCL2_INHIBITOR_UP
BIOCARTA_AHSP_PATHWAY
ZHAN_MULTIPLE_MYELOMA_CD1_DN
ZHAN_MULTIPLE_MYELOMA_HP_DN
GAJATE_RESPONSE_TO_TRABECTEDIN_DN
REACTOME_APOPTOSIS_INDUCED_DNA_FRAGMENTATION
HANN_RESISTANCE_TO_BCL2_INHIBITOR_DN
NIKOLSKY_BREAST_CANCER_1Q32_AMPLICON
VALK_AML_WITH_EVI1
HOQUE_METHYLATED_IN_CANCER
GARGALOVIC_RESPONSE_TO_OXIDIZED_PHOSPHOLIPIDS_GREEN_DN
MCCABE_HOXC6_TARGETS_UP
SMID_BREAST_CANCER_RELAPSE_IN_BRAIN_UP
KEGG_PENTOSE_AND_GLUCURONATE_INTERCONVERSIONS
KYNG_ENVIRONMENTAL_STRESS_RESPONSE_NOT_BY_UV_IN_OLD
IIZUKA_LIVER_CANCER_PROGRESSION_G1_G2_UP
SCIBETTA_KDM5B_TARGETS_UP
NIKOLSKY_BREAST_CANCER_21Q22_AMPLICON
CAIRO_HEPATOBLASTOMA_POOR_SURVIVAL
LUCAS_HNF4A_TARGETS_UP
LU_IL4_SIGNALING
WEST_ADRENOCORTICAL_CARCINOMA_VS_ADENOMA_DN
BIOCARTA_NO2IL12_PATHWAY
REACTOME_GLUCURONIDATION
REACTOME_GAMMA_CARBOXYLATION_TRANSPORT_AND_AMINO_TERMINAL_CLEAVAGE_OF_PROTEINS
BOYAULT_LIVER_CANCER_SUBCLASS_G56_UP
CHEOK_RESPONSE_TO_MERCAPTOPURINE_AND_HD_MTX_DN
HASLINGER_B_CLL_WITH_CHROMOSOME_12_TRISOMY
STEIN_ESRRA_TARGETS_RESPONSIVE_TO_ESTROGEN_UP
REACTOME_BASE_FREE_SUGAR_PHOSPHATE_REMOVAL_VIA_THE_SINGLE_NUCLEOTIDE_REPLACEMENT_PATHWAY
ZHAN_LATE_DIFFERENTIATION_GENES_DN
DACOSTA_LOW_DOSE_UV_RESPONSE_VIA_ERCC3_XPCS_UP
CONRAD_STEM_CELL
ZHAN_MULTIPLE_MYELOMA_HP_UP
RHEIN_ALL_GLUCOCORTICOID_THERAPY_UP
LI_CYTIDINE_ANALOG_PATHWAY
BIOCARTA_CELLCYCLE_PATHWAY
SANA_RESPONSE_TO_IFNG_DN
KEGG_GLYCOSAMINOGLYCAN_BIOSYNTHESIS_KERATAN_SULFATE
FONTAINE_THYROID_TUMOR_UNCERTAIN_MALIGNANCY_UP
STEIN_ESR1_TARGETS
GAUSSMANN_MLL_AF4_FUSION_TARGETS_G_DN
ST_INTERFERON_GAMMA_PATHWAY
REACTOME_PLATELET_AGGREGATION_PLUG_FORMATION
WEBER_METHYLATED_LCP_IN_SPERM_DN
BAELDE_DIABETIC_NEPHROPATHY_UP
CHEOK_RESPONSE_TO_HD_MTX_DN
REACTOME_OTHER_SEMAPHORIN_INTERACTIONS
FONTAINE_THYROID_TUMOR_UNCERTAIN_MALIGNANCY_DN
BANDRES_RESPONSE_TO_CARMUSTIN_MGMT_48HR_UP
SESTO_RESPONSE_TO_UV_C7
ODONNELL_METASTASIS_DN
ZHANG_RESPONSE_TO_CANTHARIDIN_UP
MOOTHA_FFA_OXYDATION
HEDENFALK_BREAST_CANCER_BRACX_DN
REACTOME_AKT_PHOSPHORYLATES_TARGETS_IN_THE_CYTOSOL
RAY_ALZHEIMERS_DISEASE
LUI_THYROID_CANCER_CLUSTER_1
REACTOME_MRNA_DECAY_BY_5_TO_3_EXORIBONUCLEASE
REACTOME_SEMA3A_PLEXIN_REPULSION_SIGNALING_BY_INHIBITING_INTEGRIN_ADHESION
KEGG_TYROSINE_METABOLISM
TRACEY_RESISTANCE_TO_IFNA2_DN
CHEOK_RESPONSE_TO_MERCAPTOPURINE_DN
REACTOME_NOREPINEPHRINE_NEUROTRANSMITTER_RELEASE_CYCLE
VALK_AML_CLUSTER_10
RICKMAN_HEAD_AND_NECK_CANCER_A
SMID_BREAST_CANCER_RELAPSE_IN_LUNG_DN
BIOCARTA_SPRY_PATHWAY
GAZDA_DIAMOND_BLACKFAN_ANEMIA_MYELOID_UP
OZEN_MIR125B1_TARGETS
BOHN_PRIMARY_IMMUNODEFICIENCY_SYNDROM_UP
PARENT_MTOR_SIGNALING_DN
REACTOME_PYRIMIDINE_CATABOLISM
KEGG_ALPHA_LINOLENIC_ACID_METABOLISM
OKAWA_NEUROBLASTOMA_1P36_31_DELETION
WU_ALZHEIMER_DISEASE_DN
DITTMER_PTHLH_TARGETS_DN
OUILLETTE_CLL_13Q14_DELETION_DN
COLLIS_PRKDC_SUBSTRATES
DIRMEIER_LMP1_RESPONSE_EARLY
GAZDA_DIAMOND_BLACKFAN_ANEMIA_ERYTHROID_UP
BIOCARTA_HIF_PATHWAY
SABATES_COLORECTAL_ADENOMA_SIZE_DN
HENDRICKS_SMARCA4_TARGETS_DN
OUELLET_CULTURED_OVARIAN_CANCER_INVASIVE_VS_LMP_DN
NIKOLSKY_BREAST_CANCER_8Q23_Q24_AMPLICON
LIU_CDX2_TARGETS_UP
HOFMANN_MYELODYSPLASTIC_SYNDROM_HIGH_RISK_UP
NIKOLSKY_BREAST_CANCER_8Q12_Q22_AMPLICON
TOMLINS_METASTASIS_UP
LIN_MELANOMA_COPY_NUMBER_DN
YANG_BREAST_CANCER_ESR1_LASER_UP
BOYAULT_LIVER_CANCER_SUBCLASS_G123_UP
HEIDENBLAD_AMPLICON_8Q24_DN
BARRIER_COLON_CANCER_RECURRENCE_UP
SAKAI_TUMOR_INFILTRATING_MONOCYTES_UP
KUUSELO_PANCREATIC_CANCER_19Q13_AMPLIFICATION
GALLUZZI_PERMEABILIZE_MITOCHONDRIA
GARGALOVIC_RESPONSE_TO_OXIDIZED_PHOSPHOLIPIDS_YELLOW_UP
BIOCARTA_IL12_PATHWAY
AKL_HTLV1_INFECTION_DN
NAKAYAMA_SOFT_TISSUE_TUMORS_PCA1_DN
KEGG_RIBOFLAVIN_METABOLISM
KONDO_COLON_CANCER_HCP_WITH_H3K27ME1
CHANDRAN_METASTASIS_UP
REACTOME_MYOGENESSIS
FINETTI_BREAST_CANCERS_KINOME_GRAY
GAZDA_DIAMOND_BLACKFAN_ANEMIA_PROGENITOR_UP
REACTOME_EFFECTS_OF_PIP2_HYDROLYSIS
PARK_HSC_MARKERS
ODONNELL_TARGETS_OF_MYC_AND_TFRC_UP
NEBEN_AML_WITH_FLT3_OR_NRAS_DN
BIOCARTA_AGR_PATHWAY
ROSS_AML_WITH_PML_RARA_FUSION
GRADE_COLON_CANCER_DN
CHOW_RASSF1_TARGETS_DN
TURASHVILI_BREAST_LOBULAR_CARCINOMA_VS_DUCTAL_NORMAL_DN
ST_PAC1_RECEPTOR_PATHWAY
SABATES_COLORECTAL_ADENOMA_SIZE_UP
KEGG_GLYCOSAMINOGLYCAN_DEGRADATION
REACTOME_FURTHER_PLATELET_RELEASATE
KEGG_ALANINE_ASPARTATE_AND_GLUTAMATE_METABOLISM
KORKOLA_CHORIOCARCINOMA
SUZUKI_AMPLIFIED_IN_ORAL_CANCER
ZHAN_MULTIPLE_MYELOMA_MS_DN
BIOCARTA_TCR_PATHWAY
BIOCARTA_G1_PATHWAY
BIOCARTA_ARAP_PATHWAY
VALK_AML_CLUSTER_16
ABE_VEGFA_TARGETS_2HR
REACTOME_ZINC_INFLUX_INTO_CELLS_BY_THE_SLC39_GENES_FAMILY
WU_HBX_TARGETS_1_DN
NIKOLSKY_BREAST_CANCER_20Q11_AMPLICON
REACTOME_P2Y_RECEPTORS
ZHAN_MULTIPLE_MYELOMA_CD2_DN
SU_KIDNEY
BIOCARTA_BCELLSURVIVAL_PATHWAY
CAFFAREL_RESPONSE_TO_THC_24HR_5_UP
BIOCARTA_BARR_MAPK_PATHWAY
TAKEDA_TARGETS_OF_NUP98_HOXA9_FUSION_6HR_UP
NIKOLSKY_BREAST_CANCER_1Q21_AMPLICON
WANG_RECURRENT_LIVER_CANCER_UP
REACTOME_RETROGRADE_NEUROTROPHIN_SIGNALLING
BILD_CTNNB1_ONCOGENIC_SIGNATURE
CUI_GLUCOSE_DEPRIVATION
REACTOME_BASIGIN_INTERACTIONS
REACTOME_ACTIVATED_TAK1_MEDIATES_P38_MAPK_ACTIVATION
BIOCARTA_PGC1A_PATHWAY
BIOCARTA_IL6_PATHWAY
SPIRA_SMOKERS_LUNG_CANCER_DN
HEDENFALK_BREAST_CANCER_BRACX_UP
MUELLER_COMMON_TARGETS_OF_AML_FUSIONS_UP
MOOTHA_PYR
BIOCARTA_CELL2CELL_PATHWAY
IIZUKA_LIVER_CANCER_PROGRESSION_L1_G1_DN
BIOCARTA_PML_PATHWAY
MCCABE_HOXC6_TARGETS_CANCER_UP
GRADE_COLON_VS_RECTAL_CANCER_UP
PROVENZANI_METASTASIS_UP
GUTIERREZ_MULTIPLE_MYELOMA_DN
SIG_IL4RECEPTOR_IN_B_LYPHOCYTES
BERTUCCI_INVASIVE_CARCINOMA_DUCTAL_VS_LOBULAR_UP
REACTOME_CD28_CO_STIMULATION
TAKADA_GASTRIC_CANCER_COPY_NUMBER_DN
BIOCARTA_FEEDER_PATHWAY
BIOCARTA_MCALPAIN_PATHWAY
GUTIERREZ_MULTIPLE_MYELOMA_UP
NAKAMURA_METASTASIS
MAYBURD_RESPONSE_TO_L663536_DN
KEGG_PPAR_SIGNALING_PATHWAY
NIKOLSKY_OVERCONNECTED_IN_BREAST_CANCER
KEGG_ARGININE_AND_PROLINE_METABOLISM
KEGG_GLYCOSAMINOGLYCAN_BIOSYNTHESIS_HEPARAN_SULFATE
REACTOME_ADP_SIGNALLING_THROUGH_P2Y_PURINOCEPTOR_1
MOOTHA_GLYCOLYSIS
REACTOME_STRIATED_MUSCLE_CONTRACTION
TANG_SENESCENCE_TP53_TARGETS_UP
REACTOME_REGULATED_PROTEOLYSIS_OF_P75NTR
BASSO_CD40_SIGNALING_UP
WEIGEL_OXIDATIVE_STRESS_BY_HNE_AND_H2O2
ST_ADRENERGIC
REACTOME_GAB1_SIGNALOSOME
TIEN_INTESTINE_PROBIOTICS_6HR_DN
BUCKANOVICH_T_LYMPHOCYTE_HOMING_ON_TUMOR_DN
REACTOME_REGULATION_OF_PYRUVATE_DEHYDROGENASE_COMPLEX
SHIPP_DLBCL_VS_FOLLICULAR_LYMPHOMA_UP
BIOCARTA_FCER1_PATHWAY
REACTOME_IONOTROPIC_ACTIVITY_OF_KAINATE_RECEPTORS
JI_RESPONSE_TO_FSH_DN
REACTOME_NUCLEOTIDE_LIKE_PURINERGIC_RECEPTORS
DACOSTA_UV_RESPONSE_VIA_ERCC3_COMMON_UP
BIOCARTA_PITX2_PATHWAY
SCHEIDEREIT_IKK_INTERACTING_PROTEINS
WANG_RESPONSE_TO_ANDROGEN_UP
KEGG_FOLATE_BIOSYNTHESIS
BIOCARTA_RAC1_PATHWAY
ZHAN_MULTIPLE_MYELOMA_CD1_VS_CD2_DN
YEGNASUBRAMANIAN_PROSTATE_CANCER
FRASOR_RESPONSE_TO_SERM_OR_FULVESTRANT_UP
SA_TRKA_RECEPTOR
ST_T_CELL_SIGNAL_TRANSDUCTION
GENTILE_UV_RESPONSE_CLUSTER_D4
POOLA_INVASIVE_BREAST_CANCER_DN
MYLLYKANGAS_AMPLIFICATION_HOT_SPOT_17
REACTOME_HORMONE_SENSITIVE_LIPASE_HSL_MEDIATED_TRIACYLGLYCEROL_HYDROLYSIS
NIKOLSKY_BREAST_CANCER_12Q24_AMPLICON
BIOCARTA_CDK5_PATHWAY
WONG_IFNA2_RESISTANCE_DN
SA_PROGRAMMED_CELL_DEATH
HEIDENBLAD_AMPLIFIED_IN_SOFT_TISSUE_CANCER
STAEGE_EWING_FAMILY_TUMOR
REACTOME_SEROTONIN_RECEPTORS
KEGG_LEISHMANIA_INFECTION
ZIRN_TRETINOIN_RESPONSE_DN
TAVAZOIE_METASTASIS
REACTOME_MTORC1_MEDIATED_SIGNALLING
MARKS_HDAC_TARGETS_UP
BIOCARTA_CHEMICAL_PATHWAY
KEGG_FATTY_ACID_METABOLISM
REACTOME_OPSINS
PENG_GLUTAMINE_DEPRIVATION_UP
BIOCARTA_VDR_PATHWAY
KEGG_P53_SIGNALING_PATHWAY
REACTOME_MAPK_TARGETS_NUCLEAR_EVENTS_MEDIATED_BY_MAP_KINASES
REACTOME_BILE_SALT_AND_ORGANIC_ANION_SLC_TRANSPORTERS
BHATTACHARYA_EMBRYONIC_STEM_CELL
VALK_AML_WITH_11Q23_REARRANGED
WATANABE_COLON_CANCER_MSI_VS_MSS_DN
AMUNDSON_GAMMA_RADIATION_RESISTANCE
BIOCARTA_VIP_PATHWAY
CHEOK_RESPONSE_TO_MERCAPTOPURINE_AND_LD_MTX_UP
TONKS_TARGETS_OF_RUNX1_RUNX1T1_FUSION_HSC_DN
BRUNEAU_SEPTATION_ATRIAL
BOGNI_TREATMENT_RELATED_MYELOID_LEUKEMIA_DN
MELLMAN_TUT1_TARGETS_UP
KEGG_GLYCINE_SERINE_AND_THREONINE_METABOLISM
ST_JAK_STAT_PATHWAY
NIKOLSKY_BREAST_CANCER_8P12_P11_AMPLICON
RUGO_RESPONSE_TO_GAMMA_RADIATION
SMID_BREAST_CANCER_LUMINAL_A_UP
EBAUER_TARGETS_OF_PAX3_FOXO1_FUSION_DN
SIG_PIP3_SIGNALING_IN_B_LYMPHOCYTES
REACTOME_TOLL_LIKE_RECEPTOR_4_CASCADE
GARGALOVIC_RESPONSE_TO_OXIDIZED_PHOSPHOLIPIDS_YELLOW_DN
BARRIER_CANCER_RELAPSE_NORMAL_SAMPLE_UP
BROWNE_HCMV_INFECTION_6HR_UP
BIOCARTA_TALL1_PATHWAY
SCHLOSSER_MYC_AND_SERUM_RESPONSE_SYNERGY
REACTOME_PP2A_MEDIATED_DEPHOSPHORYLATION_OF_KEY_METABOLIC_FACTORS
TARTE_PLASMA_CELL_VS_B_LYMPHOCYTE_UP
ROSS_AML_OF_FAB_M7_TYPE
ELVIDGE_HYPOXIA_BY_DMOG_DN
URS_ADIPOCYTE_DIFFERENTIATION_UP
WIKMAN_ASBESTOS_LUNG_CANCER_DN
GRADE_COLON_AND_RECTAL_CANCER_DN
VANTVEER_BREAST_CANCER_BRCA1_UP
ASGHARZADEH_NEUROBLASTOMA_POOR_SURVIVAL_DN
CREIGHTON_AKT1_SIGNALING_VIA_MTOR_UP
MOOTHA_GLUCONEOGENESIS
SASAKI_ADULT_T_CELL_LEUKEMIA
SU_PLACENTA
FLOTHO_PEDIATRIC_ALL_THERAPY_RESPONSE_DN
SETLUR_PROSTATE_CANCER_TMPRSS2_ERG_FUSION_UP
KORKOLA_CORRELATED_WITH_POU5F1
NIKOLSKY_BREAST_CANCER_12Q13_Q21_AMPLICON
BASSO_CD40_SIGNALING_DN
BROWNE_HCMV_INFECTION_10HR_DN
REACTOME_RNA_POLYMERASE_I_TRANSCRIPTION_TERMINATION
KEGG_GALACTOSE_METABOLISM
BARRIER_CANCER_RELAPSE_NORMAL_SAMPLE_DN
EBAUER_MYOGENIC_TARGETS_OF_PAX3_FOXO1_FUSION
BIOCARTA_HER2_PATHWAY
KAAB_FAILED_HEART_VENTRICLE_DN
BERTUCCI_MEDULLARY_VS_DUCTAL_BREAST_CANCER_UP
ROSS_ACUTE_MYELOID_LEUKEMIA_CBF
HEDENFALK_BREAST_CANCER_BRCA1_VS_BRCA2
BIOCARTA_NGF_PATHWAY
ST_GA12_PATHWAY
REACTOME_PYRUVATE_METABOLISM
BIOCARTA_GCR_PATHWAY
BIOCARTA_FAS_PATHWAY
BILD_SRC_ONCOGENIC_SIGNATURE
DE_YY1_TARGETS_UP
GENTILE_RESPONSE_CLUSTER_D3
LOPEZ_MBD_TARGETS_IMPRINTED_AND_X_LINKED
ST_G_ALPHA_S_PATHWAY
BOYAULT_LIVER_CANCER_SUBCLASS_G6_UP
ZHANG_RESPONSE_TO_IKK_INHIBITOR_AND_TNF_DN
REACTOME_PYRIMIDINE_METABOLISM
BIOCARTA_TGFB_PATHWAY
BIOCARTA_PTDINS_PATHWAY
WEBER_METHYLATED_IN_COLON_CANCER
SHIPP_DLBCL_VS_FOLLICULAR_LYMPHOMA_DN
SCHLESINGER_METHYLATED_DE_NOVO_IN_CANCER
REACTOME_NUCLEAR_RECEPTOR_TRANSCRIPTION_PATHWAY
REACTOME_TIE2_SIGNALING
BIOCARTA_MEF2D_PATHWAY
HU_ANGIOGENESIS_DN
NUNODA_RESPONSE_TO_DASATINIB_IMATINIB_UP
KEGG_EPITHELIAL_CELL_SIGNALING_IN_HELICOBACTER_PYLORI_INFECTION
MUNSHI_MULTIPLE_MYELOMA_UP
POMEROY_MEDULLOBLASTOMA_PROGNOSIS_DN
ZHONG_RESPONSE_TO_AZACITIDINE_AND_TSA_UP
KLEIN_PRIMARY_EFFUSION_LYMPHOMA_UP
SIG_PIP3_SIGNALING_IN_CARDIAC_MYOCTES
LEE_LIVER_CANCER_MYC_TGFA_DN
GARGALOVIC_RESPONSE_TO_OXIDIZED_PHOSPHOLIPIDS_MAGENTA_DN
NAKAMURA_CANCER_MICROENVIRONMENT_UP
BARRIER_COLON_CANCER_RECURRENCE_DN
NIKOLSKY_BREAST_CANCER_16Q24_AMPLICON
ALONSO_METASTASIS_DN
STEIN_ESRRA_TARGETS_DN
KEGG_GLYCOSPHINGOLIPID_BIOSYNTHESIS_LACTO_AND_NEOLACTO_SERIES
BIOCARTA_HCMV_PATHWAY
ZHAN_MULTIPLE_MYELOMA_LB_UP
REACTOME_NOTCH_HLH_TRANSCRIPTION_PATHWAY
MOLENAAR_TARGETS_OF_CCND1_AND_CDK4_UP
REACTOME_XENOBIOTICS
DAIRKEE_TERT_TARGETS_DN
ST_ERK1_ERK2_MAPK_PATHWAY
GOERING_BLOOD_HDL_CHOLESTEROL_QTL_TRANS
HEIDENBLAD_AMPLIFIED_IN_BONE_CANCER
NIKOLSKY_BREAST_CANCER_19P13_AMPLICON
WATTEL_AUTONOMOUS_THYROID_ADENOMA_UP
ZHAN_MULTIPLE_MYELOMA_CD2_UP
CERVERA_SDHB_TARGETS_1_DN
ZHAN_MULTIPLE_MYELOMA_CD1_AND_CD2_DN
KEGG_SELENOAMINO_ACID_METABOLISM
BIOCARTA_CARDIACEGF_PATHWAY
CHOI_ATL_CHRONIC_VS_ACUTE_DN
ZHAN_V2_LATE_DIFFERENTIATION_GENES
KEGG_GLYOXYLATE_AND_DICARBOXYLATE_METABOLISM
WALLACE_PROSTATE_CANCER_RACE_DN
BERNARD_PPAPDC1B_TARGETS_DN
BROWNE_HCMV_INFECTION_8HR_DN
GINESTIER_BREAST_CANCER_ZNF217_AMPLIFIED_UP
BIOCARTA_DEATH_PATHWAY
PALOMERO_GSI_SENSITIVITY_UP
BIOCARTA_MET_PATHWAY
LIN_APC_TARGETS
REACTOME_CHYLOMICRON_MEDIATED_LIPID_TRANSPORT
LASTOWSKA_COAMPLIFIED_WITH_MYCN
JAZAERI_BREAST_CANCER_BRCA1_VS_BRCA2_DN
REN_ALVEOLAR_RHABDOMYOSARCOMA_UP

## Sheet: Table S6
Probe Name	symbol	entrezgene_id
ACVR2	ACVR2A	92
ADNP	ADNP	23394
ADPRT_6	PARP1	142
AKAP5	AKAP5	9495
AKAP8	AKAP8	10270
ANXA1	ANXA1	301
ANXA2	ANXA2	302
ANXA4	ANXA4	307
AP2M1	AP2M1	1173
ATX2	ATXN2	6311
CASP2_26	CASP2	835
CASP7_6	CASP7	840
CCNA2	CCNA2	890
CCNB1	CCNB1	891
CDC2	CDC2	983
CDH1_9	CDH1	999
CDH2_26	CDH2	1000
CDH3	CDH3	1001
CDK4	CDK4	1019
CDK5	CDK5	1020
CDK6	CDK6	1021
CDK7	CDK7	1022
CDKN2A	CDKN2A	1029
CRK	CRK	1398
CTNNB1	CTNNB1	1499
DSG1	DSG1	1828
EMS1	CTTN	2017
ENAH	ENAH	55740
EP300_16_40579	EP300	2033
ERBB2	ERBB2	2064
ESR1	ESR1	2099
FADD_9	FADD	8772
FN1	FN1	2335
G22P1	XRCC6	2547
GRB2	GRB2	2885
GSK3B	GSK3B	2932
GTF2B	GTF2B	2959
HRAS	HRAS	3265
HSPA4	HSPA4	3308
HSPD1	HSPD1	3329
IRS1	IRS1	3667
ISGF3G_26	IRF9	10379
JAK1_22	JAK1	3716
KLK3	KLK3	354
KRT18	KRT18	3875
KRT19	KRT19	3880
KRT20	KRT20	54474
KRT7	KRT7	3855
KRT8	KRT8	3856
MAP2K1	MAP2K1	5604
MAP2K2_3	MAP2K2	5605
MAPK1	MAPK1	5594
MCC	MCC	4163
MCM7_4	MCM7	4176
MCP	CD46	4179
MGMT_2	MGMT	4255
MLH1	MLH1	4292
MSH2	MSH2	4436
MSH6	MSH6	2956
MSN_9	MSN	4478
MVP	MVP	9961
NCAM1	NCAM1	4684
NME1	NME1	4830
PCNA	PCNA	5111
PGR	PGR	5241
PRKCA	PRKCA	5578
PRKCB1	PRKCB	5579
PRKCH	PRKCH	5583
PRKCI	PRKCI	5584
PRSS8	PRSS8	5652
PTPN11	PTPN11	5781
PTPN6	PTPN6	5777
RB1_2	RB1	5925
RELA_6	RELA	5970
RIPK1	RIPK1	8737
RNASEH2A	RNASEH2A	10535
SMARCB1	SMARCB1	6598
STAT1_20	STAT1	6772
STAT5A_9	STAT5A	6776
STAT6_20	STAT6	6778
TGFB1I1	TGFB1I1	7041
TNFSF6	FASLG	356
TP53_26_GBL00064	TP53	7157
TRADD	TRADD	8717
TUBB	TUBB2A	7280
TYR	TYR	7299
VASP	VASP	7408
VIL1	VIL1	7429
VIL2	EZR	7430

## Sheet: Table S7
rs1045105
rs1045367
rs104886003
rs104886088
rs104894230
rs104894360
rs104894673
rs10495905
rs1051267
rs1051268
rs1051273
rs1051274
rs1051275
rs1051276
rs1051277
rs1051278
rs1051279
rs1051280
rs1051281
rs1051284
rs10575616
rs10577974
rs10631541
rs1065761
rs10701478
rs10711519
rs10839531
rs10896309
rs10896310
rs11077414
rs11086275
rs111227878
rs111231336
rs111249700
rs111251782
rs111259545
rs111299959
rs111318551
rs111359117
rs111386975
rs111399596
rs111498394
rs111505037
rs111508546
rs111514228
rs111516546
rs111546502
rs111564806
rs111580443
rs111599831
rs111604611
rs111606809
rs111616447
rs111622789
rs111649502
rs111661478
rs111738403
rs111758941
rs111765325
rs111830611
rs111852370
rs111926603
rs111939179
rs111972276
rs111996228
rs112000732
rs112018671
rs112045085
rs112157346
rs112170553
rs112206558
rs112217465
rs112248693
rs112283345
rs112294997
rs112309627
rs112322348
rs112371237
rs112428926
rs112431538
rs112445441
rs112465116
rs112496371
rs112503771
rs112525785
rs112529355
rs112538377
rs112543558
rs11259462
rs11259463
rs112596236
rs112637685
rs112650935
rs112653046
rs112662590
rs112663855
rs112664025
rs112672851
rs112693360
rs112694849
rs112697174
rs1127065
rs112713872
rs112756874
rs112769270
rs112783701
rs112796202
rs112848258
rs112885437
rs112901555
rs112906885
rs112924969
rs112940275
rs11295572
rs112972751
rs112991264
rs112993826
rs113017554
rs1130389
rs113079129
rs11313762
rs113138818
rs1131602
rs1131606
rs113171493
rs113200905
rs1132100
rs113217062
rs113222911
rs11324118
rs11326360
rs113266104
rs1132703
rs11327743
rs113304198
rs113357398
rs113357631
rs113379248
rs11339267
rs113405891
rs11343829
rs113470235
rs113474291
rs11347467
rs113488022
rs113488576
rs1135052
rs113586274
rs113602555
rs11360334
rs113610926
rs113656240
rs113668566
rs113741429
rs113752892
rs113785387
rs113857132
rs11387118
rs113879661
rs113909360
rs113909496
rs113917592
rs113950278
rs11395846
rs113969370
rs113970243
rs113974204
rs113980003
rs11399333
rs113993960
rs11414268
rs114180099
rs114260685
rs11433376
rs11453763
rs11456559
rs11462436
rs114786834
rs114826548
rs114958540
rs115063380
rs115325615
rs115332247
rs11537696
rs11538940
rs11539135
rs11539236
rs11539365
rs11539806
rs11540257
rs11540264
rs11540435
rs11540513
rs11541055
rs11541240
rs11541561
rs11541664
rs11541699
rs11541985
rs11542012
rs11542218
rs11542221
rs11542650
rs11542806
rs11544048
rs11544346
rs11544854
rs11544986
rs11545546
rs11546275
rs11546959
rs11547328
rs11548407
rs11548904
rs11548996
rs11550117
rs11550161
rs11550593
rs11550707
rs11551173
rs11551426
rs11551869
rs11551983
rs11553336
rs11554290
rs11554931
rs11555060
rs11555535
rs11555779
rs11556095
rs11556192
rs11556345
rs11556450
rs11556495
rs11556895
rs11557142
rs11557184
rs11557264
rs11558359
rs11558416
rs11559081
rs11559134
rs11559154
rs1156525
rs11569712
rs11570003
rs11576985
rs115855950
rs11589750
rs116098352
rs117505745
rs117701011
rs11836126
rs1205435
rs121434259
rs121908153
rs121908610
rs121909219
rs121909229
rs121909580
rs121909726
rs121912551
rs121912582
rs121912652
rs121912654
rs121912685
rs121912956
rs121913012
rs121913113
rs121913231
rs121913250
rs121913279
rs121913289
rs121913296
rs121913332
rs121913344
rs121913348
rs121913381
rs121913388
rs121913495
rs121913527
rs121913529
rs121913530
rs121913670
rs121917714
rs121918593
rs121964845
rs121964863
rs121964994
rs12271907
rs12272349
rs12902253
rs13048049
rs13055845
rs13195203
rs13305774
rs13332
rs13347042
rs137852363
rs137852398
rs137852436
rs137852464
rs137852753
rs137852794
rs137852863
rs137853146
rs137929046
rs137974947
rs138188093
rs138199836
rs138285980
rs138945
rs139064413
rs139304736
rs139439183
rs139627416
rs139680977
rs139724487
rs139779543
rs139787611
rs139930374
rs140029919
rs140229974
rs140513277
rs140568401
rs140732386
rs140915397
rs141230654
rs141351293
rs141412003
rs141420337
rs141540590
rs141629018
rs141841096
rs141872606
rs141909291
rs142070356
rs142098884
rs142132973
rs142192097
rs142244310
rs142480630
rs142890171
rs142910830
rs143426685
rs143821581
rs143837854
rs143899579
rs144064206
rs144347987
rs144351659
rs144451980
rs144505898
rs144536759
rs144690814
rs144775867
rs144849723
rs144905073
rs145107999
rs145287837
rs145380018
rs145411559
rs145643115
rs145728023
rs145856451
rs146358585
rs146379578
rs146537203
rs146584332
rs146633572
rs146672079
rs146675276
rs147145216
rs147195509
rs147282605
rs147405090
rs147416136
rs148016102
rs1482794
rs148565726
rs148620400
rs148662665
rs148773345
rs148795448
rs149195933
rs149668217
rs149840192
rs149904265
rs150508449
rs150633288
rs150722385
rs150750801
rs150870592
rs150941547
rs150947421
rs151084376
rs151310201
rs16344
rs16995792
rs17330153
rs17544210
rs17548837
rs176485
rs177389
rs17843846
rs17849781
rs17850110
rs17851045
rs17851124
rs17851168
rs17851788
rs17851949
rs17852127
rs17852319
rs17855974
rs17881627
rs17882071
rs1799755
rs1800129
rs1801183
rs181310115
rs182516510
rs182643914
rs184356593
rs189750847
rs190110703
rs190145044
rs190159217
rs191844653
rs192362004
rs2032582
rs2032653
rs2217657
rs2233638
rs2243062
rs2270708
rs2291100
rs2296957
rs2298556
rs2307378
rs2307399
rs2472126
rs2484180
rs2648841
rs28357092
rs28384402
rs28552909
rs28694819
rs28897761
rs28924072
rs28934573
rs28934578
rs28970277
rs290223
rs2953555
rs3021505
rs3045695
rs3178064
rs3190303
rs3202678
rs3211612
rs3212765
rs3213439
rs3214436
rs3214559
rs3214719
rs3214814
rs3214877
rs3215427
rs3215598
rs3215941
rs3216754
rs3217040
rs3217435
rs3217603
rs33910807
rs33995078
rs34061715
rs34092632
rs34183223
rs34319514
rs34345529
rs34358027
rs34435009
rs34440193
rs34459399
rs34574240
rs34574292
rs34595082
rs34641516
rs34726241
rs34779722
rs34856504
rs35015844
rs35118684
rs35195910
rs35200328
rs35218759
rs35222709
rs35392775
rs35394227
rs35426888
rs35444917
rs35558046
rs35599671
rs35602152
rs35609151
rs35729512
rs35763299
rs35790709
rs35800296
rs35874975
rs35932551
rs35959156
rs36018805
rs36080890
rs3749626
rs3811146
rs3813636
rs3830747
rs3831358
rs3832565
rs3832754
rs3834271
rs3834396
rs3837338
rs3837616
rs3838146
rs3838857
rs383985
rs3840795
rs3840921
rs3840963
rs41264678
rs41270855
rs41274336
rs41279396
rs41285478
rs41300672
rs41552812
rs41562819
rs45451605
rs45521831
rs45577833
rs45583632
rs45628933
rs4681904
rs4729542
rs4874160
rs55659002
rs55671452
rs55675149
rs55687426
rs55728991
rs55750216
rs55789243
rs55799839
rs55860603
rs55867019
rs55950013
rs55957005
rs55974235
rs55989591
rs56006345
rs56010216
rs56033911
rs56047313
rs56049927
rs56050139
rs56213975
rs56223346
rs56244239
rs56280203
rs56303459
rs56313756
rs56375573
rs56397848
rs56409830
rs56667838
rs56823761
rs57039704
rs57116025
rs57188233
rs57310634
rs57367642
rs5743293
rs57491336
rs57508760
rs57548153
rs57580812
rs57778257
rs5786314
rs57886242
rs58021466
rs58194728
rs5822937
rs58252793
rs58257925
rs58340640
rs58368090
rs58396798
rs58423957
rs58448123
rs58521731
rs58529781
rs5862716
rs58704672
rs58706659
rs58747104
rs58753067
rs58754377
rs58759471
rs5877941
rs58868855
rs58947519
rs5895782
rs59002174
rs59031144
rs59136462
rs59141949
rs59278259
rs59319907
rs59372311
rs59375334
rs59377947
rs59470162
rs59713190
rs59833221
rs59885338
rs59909520
rs59944066
rs59953192
rs59980881
rs60002904
rs60123670
rs60167396
rs60187078
rs60227922
rs60236323
rs60266785
rs60420993
rs60425478
rs60495373
rs60512152
rs60517521
rs6066983
rs60697149
rs60731094
rs60758402
rs61083731
rs61215308
rs61217791
rs61361626
rs61389340
rs61405041
rs6146458
rs6146559
rs61603238
rs61655882
rs61710271
rs61731184
rs61732772
rs61737283
rs61739211
rs61739377
rs61739880
rs61740868
rs61744470
rs61746617
rs61747263
rs61750127
rs61750187
rs61751221
rs61751651
rs61752219
rs61752224
rs61754170
rs61754171
rs61755424
rs61758443
rs61759494
rs62107638
rs62123481
rs62410569
rs62627274
rs63362361
rs63750017
rs63750794
rs6504642
rs66468174
rs66488051
rs66620415
rs66659316
rs66702221
rs6688140
rs66901931
rs67155431
rs67246823
rs67266691
rs67445387
rs67702686
rs67708571
rs67791640
rs67927222
rs6871030
rs7067496
rs70963412
rs70992787
rs70999491
rs71017565
rs71066908
rs71074262
rs71119065
rs71165277
rs71167507
rs71172427
rs71180830
rs71196453
rs71197632
rs71268561
rs71305844
rs71307653
rs71360532
rs71372995
rs714775
rs71534272
rs71568054
rs71581802
rs71625627
rs71642204
rs71669333
rs71692183
rs71734241
rs71801624
rs71836049
rs7192120
rs72290405
rs72349307
rs72459812
rs72464530
rs72500503
rs72549304
rs72549335
rs72552337
rs72552784
rs72645347
rs72656314
rs72850632
rs7291444
rs73469847
rs7412854
rs74460472
rs74465890
rs74505671
rs74603674
rs74772312
rs74881123
rs74889788
rs74992161
rs75054895
rs75153675
rs75159950
rs75216546
rs75242425
rs75257494
rs75398200
rs75432726
rs75449135
rs75512011
rs75594607
rs75892807
rs7615646
rs76359747
rs76408427
rs76680119
rs77042014
rs77115370
rs77145360
rs77157066
rs77189538
rs77214665
rs77308618
rs77340213
rs77344569
rs77417880
rs77547730
rs77552613
rs77640279
rs77694397
rs77698881
rs77810151
rs77828868
rs77853982
rs77868621
rs77932196
rs78029138
rs78129518
rs78136934
rs78182079
rs78223661
rs7823393
rs78367028
rs78426148
rs78624845
rs78629056
rs78692605
rs7894315
rs78980175
rs78980395
rs7903192
rs7910455
rs79176051
rs79263742
rs79344504
rs79608878
rs79675333
rs79803210
rs79866505
rs79877597
rs80010235
rs80111030
rs80169659
rs80181045
rs80184930
rs80336160
rs80338796
rs80356867
rs80356955
rs80358299
rs80359392
rs8102086
rs904057
rs9678281
rs9868092

## Sheet: Table S8
NSC ID	Cluster ID
1	4
17	31
89	3
185	5
295	3
596	4
629	5
721	4
739	22
740	22
742	4
749	4
752	4
755	4
757	17
762	4
798	1
830	4
885	9
1010	19
1011	19
1012	19
1013	19
1014	19
1026	5
1027	4
1199	5
1390	4
1393	4
1433	4
1460	4
1482	5
1507	18
1760	18
1771	4
1797	28
1895	4
1906	5
2013	31
2039	4
2053	27
2061	4
2186	22
2384	1
2626	4
2724	1
2785	4
2805	22
2829	4
3055	28
3061	4
3062	9
3073	22
3074	4
3077	12
3080	4
3081	15
3082	4
3083	11
3088	31
3090	10
3091	10
3094	4
3262	7
3265	10
3298	4
3531	4
3618	7
3799	8
3808	4
3847	4
3852	4
3877	29
3905	1
3907	4
3927	4
3941	4
3970	4
4045	10
4060	6
4112	9
4114	5
4170	4
4184	10
4232	1
4236	10
4238	10
4239	28
4265	1
4272	9
4280	8
4290	10
4291	4
4320	6
4375	3
4378	9
4512	3
4518	9
4623	4
4644	6
4698	4
4722	22
4728	4
4810	22
4896	22
4911	4
4972	4
5006	10
5011	21
5048	19
5053	29
5062	5
5066	4
5113	16
5159	16
5192	18
5200	4
5206	31
5278	4
5332	30
5337	31
5347	3
5364	7
5366	17
5417	28
5418	4
5425	22
5551	10
5620	3
5639	24
5648	31
5703	13
5705	13
5816	1
5889	14
5890	14
6145	1
6152	9
6171	5
6176	7
6266	1
6278	28
6386	23
6396	5
6777	9
6814	31
6883	4
6891	10
6926	1
7215	9
7233	21
7354	4
7359	4
7364	9
7365	4
7390	13
7420	7
7436	10
7519	7
7521	6
7525	6
7529	6
7530	6
7534	6
7606	4
7757	3
7811	10
7813	15
7821	9
7833	22
7853	4
8101	4
8120	4
8174	3
8179	4
8552	30
8673	10
8675	10
8704	4
8806	3
8974	10
8982	4
8985	10
8995	24
9037	22
9168	6
9170	17
9291	18
9358	1
9403	9
9404	18
9594	18
9598	9
9605	16
9608	21
9612	21
9665	5
9704	6
9706	7
9768	9
9855	18
9856	31
9858	9
9921	8
9936	4
10010	23
10018	31
10036	10
10037	21
10438	4
10460	19
10466	10
10483	6
10517	10
10520	10
10526	10
10587	28
10641	31
10660	31
10721	6
10848	7
11225	9
11232	30
11235	9
11240	19
11420	31
11461	4
11511	1
11590	4
11624	9
11663	28
11667	19
11668	9
11713	30
11773	4
11841	4
11881	18
11897	22
11905	22
11926	23
11981	16
11991	4
12097	9
12113	13
12129	19
12150	23
12161	4
12174	6
12181	21
12198	6
12516	20
12517	2
12825	30
12865	7
13002	19
13006	28
13051	9
13052	10
13055	23
13119	4
13128	4
13151	10
13204	4
13239	4
13248	7
13275	7
13300	10
13307	31
13314	3
13316	18
13378	7
13380	9
13397	6
13477	21
13479	21
13480	2
13483	21
13597	30
13616	7
13625	10
13628	21
13699	4
13713	3
13801	3
13831	18
13835	31
13973	9
13981	18
13984	24
13986	19
14006	4
14022	4
14040	10
14050	4
14079	23
14229	23
14380	11
14548	19
14666	4
14711	7
14741	3
14973	4
14974	6
14975	6
14977	30
15013	4
15078	3
15193	4
15309	4
15372	19
15628	17
15791	2
15795	23
15886	9
15975	18
16116	3
16166	9
16219	21
16222	24
16258	3
16520	10
16685	4
16729	1
16876	1
17061	13
17065	24
17245	6
17257	7
17473	28
17551	3
17744	31
17759	31
17762	31
18286	4
18335	16
18451	19
18460	4
18613	7
18719	4
18727	7
18758	10
18804	4
18805	4
18877	18
18880	28
18883	30
18891	30
18894	5
19139	4
19147	30
19441	15
19509	7
19630	4
19637	1
19639	22
19645	4
19727	4
19728	3
19760	1
19781	10
19802	16
19893	4
19912	17
19942	6
19976	2
19987	6
20200	2
20207	1
20256	4
20514	7
20527	10
20534	28
20644	29
20909	31
21061	4
21206	4
21276	4
21434	11
21518	11
21545	4
21548	4
21622	7
21662	28
21666	30
21669	28
21681	4
21683	18
21702	4
21728	7
21914	19
21970	18
22070	6
22348	18
22709	4
22842	9
22945	4
22984	4
23159	6
23162	7
23173	19
23297	22
23345	4
23416	10
23418	1
23477	4
23615	4
23759	6
23766	23
23833	2
23856	4
23863	4
23904	6
23925	18
23936	4
23994	4
24030	1
24047	30
24113	18
24189	18
24500	11
24692	4
24817	17
24818	13
24819	13
24871	17
24913	3
25028	4
25154	5
25454	19
25485	6
25703	27
25818	4
25830	8
25846	28
25861	11
26037	10
26040	10
26045	12
26074	28
26081	28
26258	17
26271	5
26273	4
26427	4
26540	4
26647	4
26692	10
26697	4
26821	28
26933	1
26980	11
27034	22
27445	4
27515	3
27604	8
27607	8
27640	4
28002	30
28081	19
28365	10
28527	5
28608	10
29013	22
29018	16
29117	4
29182	1
29228	4
29422	4
29424	4
29603	4
29604	9
29606	9
29630	15
29638	10
29865	1
30198	23
30637	4
30652	28
30656	10
30706	7
30712	28
30722	4
30799	5
30813	30
30863	18
30930	30
31059	4
31703	1
31709	23
31717	7
31760	6
31768	10
31777	10
31780	30
31812	4
31869	16
31882	9
32065	4
32190	1
32212	1
32569	2
32743	6
32924	18
32930	23
32937	19
32942	31
32944	17
32946	4
32951	4
32967	9
32982	13
32992	17
33001	6
33006	18
33052	19
33092	10
33353	9
33408	17
33410	17
33418	4
33419	9
33434	28
33458	16
33530	22
33548	1
33556	1
33560	2
33566	10
33568	2
33570	2
33574	31
33577	10
33669	17
33762	8
33765	5
33832	4
34046	10
34060	31
34391	30
34444	10
34462	4
34475	6
34521	6
34533	16
34656	7
34661	30
34749	1
34757	23
34780	30
34821	3
34864	10
34924	29
34927	21
34949	4
35049	19
35441	19
35446	2
35450	2
35468	13
35471	13
35479	13
35489	19
35542	9
35580	4
35587	28
35676	14
35729	13
35753	28
35767	4
35770	1
35790	4
35915	5
35949	2
35950	28
36333	9
36338	31
36354	17
36369	1
36373	13
36405	17
36407	13
36413	21
36437	6
36525	15
36731	4
36758	9
36768	13
36806	20
37168	26
37186	26
37187	26
37202	19
37364	4
37379	1
37388	4
37432	1
37433	28
37518	10
37608	18
37627	22
37641	7
37815	19
37943	1
38007	18
38086	4
38087	4
38090	28
38525	5
38530	5
38534	6
38535	6
38643	4
38663	4
38684	3
38732	12
38733	4
38737	9
38743	4
38777	3
38887	12
39084	4
39147	5
39199	1
39202	7
39215	4
39277	4
39351	22
39367	4
39368	4
39661	4
39688	3
39779	4
39789	1
39792	1
39803	1
39863	6
39969	4
40273	18
40341	22
40342	7
40593	4
40618	1
40665	4
40837	4
41566	3
41567	10
41805	10
41890	4
42044	4
42070	10
42076	13
42138	4
42258	2
42352	5
42369	4
42371	4
42384	1
42405	31
42428	1
42656	4
42679	1
42695	1
42797	4
42808	4
42824	2
42856	4
43101	7
43308	1
43321	13
43333	11
43339	4
43409	4
43413	28
43486	16
43534	4
43567	11
43578	11
43959	10
44102	3
44230	31
44477	28
44489	31
44580	28
44585	12
44684	12
44690	28
44753	31
45029	22
45074	4
45114	4
45236	6
45238	6
45291	1
45384	17
45388	4
45527	4
45595	19
45596	19
45641	4
45730	7
45739	24
45828	31
45940	21
46085	28
46213	10
46598	3
46647	5
46683	13
46728	6
46788	4
47384	12
47438	6
47468	10
47713	19
47719	9
47731	10
47786	9
48006	4
48034	11
48160	7
48162	19
48229	13
48238	4
48241	28
48526	18
48630	6
48648	4
48653	4
48693	2
48890	7
48892	1
48956	4
49096	30
49244	4
49451	6
49452	6
49488	31
49490	31
49495	1
49502	1
49512	4
49520	3
49565	10
49689	22
49733	29
50188	30
50189	30
50190	18
50273	28
50413	23
50567	15
50648	18
50686	18
50827	1
50869	13
51001	6
51045	17
51046	17
51143	4
51146	28
51351	13
51361	1
51369	28
51524	1
51535	21
51562	12
51916	31
52003	10
52141	6
52245	6
52384	12
52389	7
52426	18
52427	4
52429	13
52440	7
52627	28
52745	21
53101	4
53183	4
53184	4
53292	1
53327	1
53396	6
53454	4
53638	1
53861	3
53866	17
53892	6
54042	8
54044	18
54059	31
54101	9
54251	4
54278	9
54340	6
54393	4
54548	13
54690	31
54702	6
54709	6
54848	3
54849	3
54854	4
54909	10
54916	10
55114	4
55236	31
55804	1
55849	1
55861	1
56030	13
56054	30
56287	12
56410	11
56452	28
56544	4
56612	4
56624	7
56633	15
56646	4
56677	9
56736	1
56779	10
56805	1
56808	30
56817	16
56902	4
57048	4
57187	4
57197	4
57759	4
57864	4
57958	10
57969	7
58011	18
58180	31
58239	6
58255	2
58329	4
58338	18
58368	6
58385	4
58539	1
58573	4
58574	4
58575	4
58634	4
58903	2
58904	29
58905	4
58906	4
58924	31
59267	14
59275	17
59276	6
59413	10
59450	4
59620	6
59684	29
59687	19
59729	4
59814	19
59937	1
59984	7
59994	3
59996	1
60043	18
60044	9
60064	4
60288	4
60387	17
60785	6
60898	30
61297	4
61747	4
61805	5
61837	17
61900	24
62372	10
62485	31
62586	11
62709	17
62752	4
62791	6
62857	4
62914	16
63357	4
63549	6
63629	9
63701	4
63786	4
63839	5
63878	4
63984	4
64087	2
64342	4
64692	4
64703	4
64798	4
64821	19
64875	5
64945	13
65022	4
65104	31
65238	6
65239	7
65346	4
65381	4
65537	26
65601	4
65628	4
65814	4
65921	9
66020	9
66211	19
66214	31
66230	1
66259	4
66301	1
66323	31
66366	4
66380	4
66457	18
66543	4
66902	4
66914	4
66917	4
66933	4
67025	1
67041	31
67090	9
67091	18
67118	1
67209	4
67239	6
67477	1
67478	1
67480	10
67580	13
67586	16
67588	16
67601	4
67603	4
67714	27
67774	4
67798	4
67799	4
67817	4
68075	17
68088	1
68091	5
68092	4
68154	1
68155	1
68558	1
68989	1
69049	1
69187	9
69413	1
69509	31
69573	2
69575	18
69577	22
69600	18
69603	13
69604	13
69608	4
69811	4
69830	4
69852	4
69911	4
69917	1
69945	4
70194	6
70555	1
70568	1
70660	10
70811	19
70845	16
70874	4
70929	16
70931	6
70933	2
71090	4
71097	18
71261	4
71300	17
71302	17
71423	6
71426	4
71536	29
71677	30
71717	4
71795	28
71850	1
71851	4
72055	31
72115	7
72151	10
72234	16
72254	6
72274	13
72533	4
72564	19
72862	7
72881	4
72917	6
72942	4
72961	4
73013	4
73019	3
73048	30
73109	6
73233	30
73241	10
73287	4
73300	4
73306	10
73346	28
73396	2
73411	9
73495	16
73705	4
73735	21
73754	4
74199	4
74437	5
74663	1
74702	24
74859	10
74947	4
75140	4
75382	5
75520	4
75627	1
75747	4
75782	16
75890	22
76023	17
76064	3
76150	6
76175	8
76351	4
76356	4
76387	17
76518	4
76519	19
76523	12
76751	17
76808	7
76919	16
76952	31
76955	31
76991	13
77007	4
77021	6
77038	16
77039	9
77140	29
77141	29
77213	4
77495	31
77502	4
77556	5
77643	23
77809	30
77810	18
78015	13
78018	9
78206	30
78298	28
78325	31
78365	10
78508	4
78572	4
78627	18
78629	18
78634	17
79037	5
79093	17
79139	10
79140	10
79304	3
79456	4
79459	4
79543	9
79563	19
79606	6
79687	28
79688	22
80103	5
80126	7
80141	9
80396	4
80465	18
80466	22
80467	22
80469	18
80734	19
80735	19
80756	13
80870	4
80948	20
80997	2
80998	2
81048	12
81052	12
81260	22
81274	13
81280	29
81303	18
81403	7
81465	6
81517	30
81540	24
81747	1
81767	4
81947	10
82013	18
82025	4
82028	4
82029	4
82109	14
82133	28
82151	16
82274	19
82339	7
82587	10
82802	6
82803	6
82892	13
83014	4
83066	4
83110	4
83142	16
83193	10
83217	4
83224	4
83233	4
83265	29
83279	17
83281	17
83292	18
83300	18
83318	4
83321	30
83327	9
83343	4
83459	4
83492	7
83502	13
83606	1
83633	1
83715	18
83950	17
84063	29
84074	29
84086	19
84093	19
84094	1
84096	24
84145	29
84167	22
84423	18
84429	4
84661	4
85068	4
85069	28
85230	3
85234	5
85235	5
85262	4
85323	4
85372	19
85431	3
85442	23
85450	10
85459	7
85485	9
85700	9
85743	4
85775	4
85776	10
85779	10
85791	4
85998	4
86005	16
86078	6
86100	28
86140	4
86225	16
86354	1
86368	18
86371	9
86372	9
86373	18
86467	6
86714	5
87015	7
87034	2
87084	13
87086	28
87112	7
87119	7
87197	13
87314	6
87364	22
87413	31
87450	4
87500	6
87862	22
87864	1
87868	3
87877	19
88054	4
88065	4
88104	5
88135	6
88381	1
88421	5
88468	16
88499	3
88536	6
88871	4
88903	3
88915	6
88916	6
88927	31
88971	9
89074	31
89167	1
89171	24
89172	29
89201	6
89239	2
89488	10
89500	19
89602	10
89671	6
89736	4
89822	4
90137	4
90311	18
90318	21
90394	4
90411	28
90558	17
90736	28
90810	19
90829	6
90862	30
90903	28
90904	10
91397	2
91513	1
92188	4
92207	4
92339	6
92412	18
92423	10
92494	4
92495	4
92497	4
92498	4
92499	4
92504	4
92506	31
92510	31
92530	28
92713	2
92835	16
92937	22
92941	18
92954	6
92988	8
93033	28
93077	16
93131	5
93132	4
93134	6
93135	21
93287	1
93301	7
93354	7
93355	6
93419	16
93427	30
93489	4
93674	21
93734	4
93737	10
93739	10
93819	5
93866	30
93868	18
93958	4
93967	22
94600	22
94703	18
94739	17
94743	6
94783	7
94810	1
94820	24
94889	13
94945	28
95099	6
95170	19
95381	10
95382	22
95397	4
95434	1
95441	5
95448	4
95466	4
95570	6
95580	4
95678	4
95779	19
96019	6
96349	17
96517	1
96541	1
96694	1
96932	30
96996	19
97338	21
97371	19
97372	31
97374	30
97419	31
97845	6
97882	13
97960	9
98363	4
98481	5
98535	4
98572	4
98573	30
98579	14
98580	22
98710	30
98828	4
98883	30
98892	1
98904	19
98905	19
98938	1
99016	2
99027	4
99060	24
99087	11
99303	1
99445	4
99515	24
99543	19
99671	22
99676	28
99733	4
99843	4
100046	6
100058	7
100071	4
100279	4
100290	16
100434	18
100445	1
100723	4
100737	4
100777	30
100856	18
101003	1
101088	6
101319	4
101489	28
101490	28
101492	1
102049	17
102051	17
102057	17
102064	18
102067	18
102068	21
102225	8
102622	6
102627	4
102742	22
102809	11
102810	27
102811	4
102813	16
102814	29
102815	16
102816	4
102817	6
102866	4
103005	22
103231	28
103336	31
103517	17
103704	4
103779	15
103832	19
103870	27
104129	28
104800	4
104942	6
104943	6
105014	4
105131	21
105132	22
105307	4
105348	13
105444	2
105509	4
105546	4
105550	15
105808	12
105827	4
105900	28
106193	11
106246	4
106360	9
106399	6
106408	11
106442	4
106461	1
106486	4
106531	4
106553	6
106648	13
106677	6
106723	24
106859	1
106907	1
106969	17
106995	14
107043	22
107067	6
107124	22
107237	2
107392	4
107413	7
107432	2
107658	7
107680	6
108018	17
108165	2
108225	4
108608	4
109084	7
109128	6
109131	6
109154	2
109155	1
109156	1
109188	4
109248	7
109292	4
109351	16
109451	9
109509	6
109593	18
109724	5
109825	4
109834	9
109836	9
109874	4
110275	4
110363	29
110383	30
110407	19
110602	29
110630	1
110800	4
111041	9
111118	10
111119	16
111135	21
111180	4
111533	23
111556	4
111580	30
111581	30
111650	7
111654	7
111702	4
112125	1
112152	5
112166	6
112167	6
112535	10
112751	26
112796	1
112846	10
112929	21
112938	29
112960	1
112965	1
113053	1
113112	5
113136	14
113423	10
113452	2
113455	2
113497	6
113764	1
113802	18
113908	10
113926	16
113943	4
113951	4
114016	7
114340	6
114341	4
114345	16
114346	4
114381	9
114382	19
114514	4
114567	6
114568	6
114570	6
114572	6
114766	5
114781	6
115447	22
115497	16
115526	4
115610	16
115618	10
115625	4
115712	4
115855	4
115892	30
115928	4
115980	18
116280	4
116282	4
116336	4
116491	2
116536	10
116555	16
116590	7
116640	30
116692	19
116693	1
116702	19
116758	4
116787	6
116789	6
117011	22
117024	18
117028	2
117180	6
117181	11
117186	19
117187	22
117188	22
117191	30
117192	30
117194	22
117196	22
117199	22
117212	10
117269	19
117271	21
117274	24
117285	15
117356	22
117614	6
117619	1
117739	4
117915	22
117917	22
117949	21
118090	4
118097	4
118176	30
118218	4
118695	16
118732	22
118742	4
118767	28
118836	4
118976	3
118994	4
119236	22
119621	30
119754	17
119910	7
119913	16
119915	22
120050	4
120186	10
120288	4
120634	4
120672	1
120925	10
120958	4
121073	31
121129	31
121139	9
121145	6
121182	4
121210	7
121322	9
121713	22
121848	15
121868	2
122060	28
122131	4
122226	5
122263	29
122291	23
122415	9
122621	4
122656	1
122657	1
122758	5
122759	5
122819	17
122822	4
122864	4
122870	10
123111	11
123115	11
123127	16
123138	1
123139	1
123140	19
123147	4
123383	17
123399	6
123461	10
123463	10
123468	23
123491	19
123493	1
123516	4
123528	1
123529	29
123794	1
123814	4
123976	6
123977	6
124147	6
124202	30
124463	4
124749	6
124764	31
124770	31
124784	1
124994	22
125034	10
125201	4
125347	4
125511	31
125541	14
125552	9
125844	23
125845	9
125973	2
126217	1
126228	28
126668	29
126710	9
126727	17
126765	6
126771	22
126849	4
126933	1
127128	9
127130	18
127140	9
127157	22
127328	3
127442	4
127444	4
127445	4
127712	4
127716	4
127752	30
127753	1
127755	23
127763	22
128177	4
128184	28
128280	1
128305	17
128571	23
128635	28
128687	4
128832	11
128877	30
128887	28
128895	18
128981	22
129152	6
129185	11
129220	4
129266	4
129408	4
129409	9
129518	6
129585	30
129790	20
129794	22
129922	29
129925	4
129943	4
129957	9
130227	22
130279	4
130785	4
130789	5
130796	22
130801	26
130813	20
130830	1
130862	10
130876	7
131020	9
131053	28
131064	1
131184	4
131238	5
131250	4
131257	3
131258	4
131261	4
131262	4
131263	4
131530	24
131547	17
131734	19
131888	4
131919	4
131943	1
131977	29
132230	20
132275	30
132277	30
132279	23
132313	5
132483	22
132492	11
132493	11
132791	6
132868	7
133071	4
133072	10
133115	4
133118	4
133119	4
133479	4
133497	2
133729	4
133757	4
133896	22
134033	28
134134	19
134138	19
134148	19
134228	3
134244	18
134250	1
134459	3
134544	17
134664	4
134672	4
134679	11
134723	11
134725	11
134727	11
134981	1
135015	31
135036	6
135037	11
135048	6
135070	21
135073	6
135077	6
135168	1
135371	2
135687	6
135688	6
135734	29
135854	30
135880	9
135925	4
135929	12
135962	31
136036	5
136037	5
136044	16
136268	22
136469	24
136513	13
136704	5
136705	5
136718	5
136720	6
136722	6
136955	13
137044	4
137049	17
137443	11
137633	4
137635	12
137765	30
138320	6
138333	7
138389	11
138429	31
138756	9
138780	6
138783	31
139021	28
139049	30
139105	9
139109	10
139235	1
139240	1
139346	4
139727	4
139948	28
140025	4
140377	16
140380	7
140873	4
140911	8
141046	19
141057	9
141103	7
141257	31
141313	22
141527	28
141537	6
141538	5
141539	5
141540	17
141545	11
141549	18
141562	7
141633	6
141634	6
142053	28
142055	28
142226	1
142227	4
142269	8
142475	4
142493	10
142543	28
142587	22
143019	4
143093	16
143095	4
143099	17
143103	19
143108	5
143147	6
143241	17
143343	13
143346	3
143491	16
143532	13
143647	4
143648	4
143677	1
143925	6
144033	30
144054	4
144055	4
144152	5
144153	6
144163	4
144168	4
144173	4
144198	30
144295	4
144302	10
144303	10
144310	17
144694	1
144698	22
144872	4
144988	10
145150	5
145168	4
145219	29
145611	16
145668	4
145669	30
145904	5
146109	30
146267	17
146268	4
146396	17
146397	17
146557	19
146604	4
146769	19
146771	19
146848	4
146865	13
148180	1
148290	29
148484	22
148790	6
148823	17
148958	4
149286	1
149584	16
149692	9
149849	30
149967	4
150014	4
150080	7
150094	7
150117	2
150169	7
150289	10
150311	2
150347	1
150412	4
150432	28
150446	17
150527	6
150554	1
150555	1
150982	4
151060	31
151224	4
151247	4
151655	4
151888	10
151980	26
151982	10
152731	28
153175	5
153325	4
153330	4
153625	19
154020	4
154318	21
154572	28
154652	1
154751	4
154756	9
154829	4
154890	17
154948	18
154966	4
155594	1
155595	1
155619	6
155693	9
155694	9
156215	16
156218	16
156303	18
156305	19
156306	18
156526	19
156529	24
156565	19
156625	17
156939	14
157004	16
157035	5
157073	4
157307	21
157381	1
157388	18
157389	4
157469	16
157487	4
157725	28
157930	19
157995	17
158036	4
158088	10
158263	4
158362	3
158382	28
158383	28
158388	30
158389	30
158390	30
158391	28
158399	10
159242	17
159628	16
159630	11
159631	6
159935	4
[truncated: 15,143 more rows]

## Sheet: Table S9
1
17
739
740
742
749
755
757
762
830
1771
1906
2039
2785
3062
3074
3077
3080
3082
3083
3265
3799
3907
4114
4184
4280
4375
4623
4911
4972
5053
5705
6278
6926
7359
7364
7365
7525
7530
8101
8552
9170
10721
11235
12097
12129
12150
13055
13314
13378
13699
14741
16729
18335
18460
18877
19441
19893
19912
20207
21206
21545
21662
21683
21702
22348
22709
23173
23345
23416
23766
23856
23936
24817
24818
24819
24913
25703
26273
26540
26980
27640
28608
29182
29422
29604
29630
30706
30712
30863
31717
31812
33408
33410
33566
34521
35468
35471
35479
36354
36373
36407
36731
36806
38086
38087
38525
38534
38535
38732
39084
39202
39368
40273
41805
42352
42808
42824
43101
44102
44690
45074
45940
47438
47468
47713
47719
48006
48238
48241
48648
48890
48956
49452
49490
49502
49520
50273
51045
51046
51916
52245
52426
52429
53396
53454
53861
53866
53892
54101
54702
54848
54849
54916
56030
56410
56633
56902
57958
58011
58239
58368
58385
58573
58574
58575
58905
58906
58924
59275
59684
59687
59814
59996
60043
60785
62372
62857
63549
63701
63878
64692
65104
65381
65921
66914
66933
67239
67586
67588
67799
69187
69577
69608
69852
72151
72274
73019
73396
73735
75140
75520
76356
76919
77495
78365
78634
79093
79139
79543
80103
80141
80465
80466
80467
80469
80734
80870
81303
81767
82274
82587
83142
83300
83492
84074
84167
85775
85779
86371
86714
87034
87084
87086
87364
88054
88903
88915
88916
89171
89172
89488
90318
92339
92423
92494
92495
92497
92713
93033
93301
93354
93355
93427
93866
93868
94600
94703
94783
94820
94889
95382
95434
96541
97960
98535
98573
98579
98580
98883
98892
99445
100279
100434
100445
100856
101319
101490
102051
102068
102811
103704
104129
105014
105132
105444
105546
106723
106969
106995
107124
107658
107680
108225
108608
109836
110630
111135
111533
111581
111654
111702
112535
112846
112960
112965
113423
113908
114341
114345
115526
115610
115855
115892
115928
115980
116555
116692
117186
117191
117285
117356
117614
117915
118218
120925
121868
122060
122263
122291
122819
122870
123115
123127
123138
123139
123140
123399
123461
123463
123528
123529
124202
124463
124764
125541
125844
125845
125973
126217
126228
126710
126727
126849
127128
127140
127157
127716
127752
127753
127755
127763
128184
128280
128571
128687
129185
129220
129794
129922
131020
131257
131530
132275
132277
132279
132483
133071
133072
133757
134033
134134
134459
134544
134723
134725
135048
135371
135854
135962
136513
136722
137635
137765
138320
138429
139021
139049
139105
139240
140377
140380
141539
141540
141549
141633
142226
143095
143147
143343
143647
144694
144698
145668
146268
146396
146397
146557
146604
148823
149692
150412
150432
150555
151980
152731
153325
154020
154318
154751
154948
155693
155694
156303
157381
157388
157930
157995
158383
158389
160319
161128
163027
163055
164850
165897
166199
166224
166240
166641
168225
168466
168470
169774
170669
171259
172924
172946
173552
174121
174804
174939
174941
175151
175202
175203
175635
175636
175637
175639
176323
176368
176371
178249
179220
180198
180966
184692
184849
186301
194618
195922
196473
201290
201631
201646
204682
204985
205795
207895
208652
208706
208731
208733
209835
209926
211332
211488
211489
211490
212509
218457
219498
219733
219734
221019
221662
225112
227279
234714
237538
238159
238187
239072
239336
241494
243022
243928
243929
243930
246012
246131
249278
249910
249956
249992
250684
250686
251190
251667
251677
252940
254665
254677
255104
255105
255109
256420
256942
258812
259969
260179
260594
260610
263637
264137
264713
264880
265450
265473
266186
266491
266763
267461
268242
268708
268965
268986
269148
269719
269720
269721
269757
270693
270738
270919
279836
280074
280414
280594
281245
281272
281612
281617
281817
282880
283445
284682
285166
286193
287069
287459
289098
289491
289922
290433
290494
290511
291049
291330
292222
292463
293895
294530
294601
294814
295499
295500
295501
295641
296301
297353
297366
298223
298509
299933
299934
301477
301739
302325
302991
303769
303812
304421
305222
305352
305458
305978
309401
310618
311152
311978
312621
312887
313680
314018
314035
314622
315260
316458
317003
317908
317909
317921
318807
319725
319726
320209
320301
320308
320877
320951
321491
323918
324043
327182
327993
328130
328166
328186
328403
328410
328426
329086
329507
329690
330500
330507
330770
331269
332598
333003
333054
334043
334352
335663
335753
335766
335787
335789
335791
335794
335989
336003
338423
338969
339316
339579
339616
339877
340005
341196
341651
341931
341936
342443
342731
343499
344270
344688
346098
347217
348121
348400
348894
348900
350102
350629
351074
351075
351078
351478
351521
351710
352299
352330
352670
352671
352692
352876
353492
353494
353648
353896
354258
354462
354670
354671
355170
355171
355256
355450
355457
355637
357777
358257
358304
359415
359449
359565
359708
360494
360702
361126
361589
361792
361887
362453
362454
362637
362868
363250
363787
363916
363951
364170
364830
366078
366739
367077
367084
367480
368697
368891
369066
369289
369395
369937
371002
371189
372485
372486
373031
373032
374979
374980
374998
375575
375985
376128
376251
376254
376265
376266
376739
377174
378732
378901
379398
379399
379507
380212
380856
381804
381866
382001
382034
382035
382046
382049
382050
382054
382585
382767
383031
401030
401044
402451
402717
403144
405029
406042
406472
406666
407260
407303
407307
407335
407806
407820
408200
409304
526671
529180
529432
529469
529861
600023
600032
600060
600472
600684
601347
601852
601853
601980
602022
602313
602617
603071
603108
603335
603553
603624
603974
603977
605099
606172
606173
606194
606398
606497
606498
606499
606869
606985
606986
607173
607347
608068
609259
609397
609699
610173
610457
610458
610459
610782
611267
611377
612115
612116
613011
613012
613056
613327
613662
613690
613729
614496
614826
615258
615291
615441
615443
615484
615797
615799
615803
617007
617158
617288
617372
617422
617594
617634
617668
617989
618048
618049
618228
618230
618235
618236
618238
618308
618315
618317
618571
618768
618862
618939
619029
619042
619171
619192
619195
619196
619216
619223
619837
619860
620277
620480
620595
620635
620674
621179
621198
621376
621854
621864
621866
621867
621868
621871
621888
621889
622070
622155
622304
622348
622400
622427
622488
622577
622578
622580
622582
622586
622592
622597
622600
622608
622611
622627
622645
622646
622648
622657
622688
622689
622691
622693
622696
622700
622701
622726
622811
622920
622926
622930
623017
623038
623087
623138
623310
623723
623731
623768
623772
623773
623794
623872
623878
623881
623885
623950
623958
623959
623993
624158
624285
624350
624351
624352
624406
624414
624434
624474
624523
624544
624545
624546
624547
624625
624721
624722
624723
624738
624760
624761
624808
624883
624946
624948
625038
625111
625154
625192
625314
625315
625316
625317
625418
625475
625515
625558
625564
625565
625567
625568
625639
625737
625738
625801
625812
625855
626107
626158
626162
626163
626314
626316
626317
626405
626541
626552
626554
626628
626629
626715
626757
626760
626807
627019
627221
627257
627505
627554
627569
627664
627730
627744
627748
627868
628018
628139
628185
628279
628297
628301
628441
628503
628662
628663
628664
628665
628666
628667
628668
628669
628671
628672
628673
628674
628675
628676
628677
628680
628681
628803
628876
629035
629121
629229
629266
629290
629292
629620
629621
629625
629713
629730
629867
629874
629910
629924
629971
630032
630176
630259
630307
630511
630604
630605
630606
630688
630702
630975
630976
630985
631059
631076
631137
631197
631199
631357
631360
631366
631374
631391
631448
631579
631583
631689
631844
631911
631939
631940
631941
631942
632002
632620
632621
632855
632932
632933
632953
633067
633113
633116
633483
633543
633552
633685
633713
633781
633782
633787
633788
633942
633956
634035
634036
634037
634220
634494
634503
634621
634724
634739
634740
634785
634786
634793
634802
635124
635414
635453
635526
635541
635566
635573
635591
635691
635830
636084
636085
636092
636094
636114
636788
636790
636859
636861
637125
637127
637129
637410
637411
637535
637578
637629
637651
637691
637719
637991
637992
637993
637994
638066
638241
638403
638404
638407
638410
638436
638441
638478
638479
638484
638485
638486
638488
638497
638498
638499
638718
638788
638856
639174
639176
639186
639366
639498
639506
639507
639521
639537
639540
639543
639714
639741
639754
639828
639831
639900
639912
640081
640084
640212
640328
640334
640336
640340
640347
640519
640650
640737
641097
641111
641279
641395
641454
641484
641822
642198
642276
642277
642278
642280
642284
642285
642286
642287
642288
642289
642290
642291
642292
642293
642294
642314
642315
642316
642319
642321
642322
642328
642329
642517
642592
642910
642915
642999
643001
643125
643769
644211
644323
644607
644793
644811
644877
644881
644945
644946
644947
644949
644960
645016
645017
645018
645087
645265
645305
645312
645397
645616
645619
645621
645645
645665
645668
645737
645744
645777
645808
645809
645810
645828
646012
646151
646159
646161
646162
646220
646699
646786
646826
646846
646923
646934
647066
647092
647246
647257
647471
647589
647640
647752
647753
647763
648071
648114
648305
648316
648322
648419
648489
648581
648613
648770
648771
648773
648774
648775
648776
648778
648780
648781
648785
648791
649118
649122
649156
649157
649438
649587
649639
649803
650001
650259
650260
650262
650263
650265
650268
650351
650352
650357
650426
650464
650615
650619
650628
650644
650717
650763
650764
650765
650766
650769
650770
650773
650817
650819
650827
650893
650914
650931
650935
650936
650958
651001
651010
651042
651078
651086
651195
651196
651320
651492
651589
651590
651694
651774
651777
651809
651850
651851
651854
651855
651856
651860
651861
652025
652028
652047
652050
652128
652151
652173
652174
652175
652176
652177
652178
652179
652180
652181
652182
652287
652596
652603
652733
652765
652809
652818
653000
653015
653037
653147
653438
653629
653841
653844
653845
653846
653862
653863
654207
654239
654259
654260
654261
654283
654284
654509
654629
654663
654830
654982
655365
655503
655737
655765
655896
656155
656156
656157
656159
656160
656163
656177
656178
656203
656240
656241
656242
656260
656340
656576
656598
656670
656709
656714
656715
656903
656929
657026
657192
657194
657274
657277
657278
657324
657336
657430
657448
657589
657609
657803
657822
657827
657829
657871
658144
658163
658201
658216
658229
658247
658280
658291
658397
658417
658467
658504
658787
658791
658837
658838
658843
658851
658867
658868
658869
658870
658874
658920
658958
659000
659127
659237
659288
659324
659337
659648
659687
659853
659934
659948
659950
659996
659997
660028
660148
660150
660160
660340
660632
660633
660634
660637
660638
660839
660840
660843
661091
661095
661153
661236
661239
661440
661580
661581
661734
661746
662119
662158
662160
662161
662199
662303
662306
662382
662383
662424
662440
662565
662579
662781
662816
663321
663322
663323
663422
663668
663778
663790
663791
663792
663921
664000
664004
664020
664025
664165
664169
664171
664172
664173
664206
664213
664221
664228
664231
664401
664402
664403
664404
664559
664685
664704
664718
664728
664904
664975
665092
665103
665105
665329
665350
665351
665378
665493
665497
665500
665615
665622
665685
665733
665736
665744
665771
665929
665934
665935
665936
665941
665962
665971
666037
666174
666217
666291
666302
666364
666472
666479
666485
666489
666490
666496
666513
666517
666518
666531
666534
666606
666607
666672
666673
666674
666679
666683
666684
666690
666692
666693
666694
666698
666700
666738
666783
666787
666869
666870
666871
667001
667006
667047
667057
667251
667264
667275
667277
667387
667445
667446
667447
667448
667450
667451
667452
667481
667482
667505
667518
667519
667522
667538
667539
667542
667547
667554
667557
667561
667562
667563
667564
667640
667641
667642
667645
667727
667740
667870
667872
667874
667875
667876
667880
667918
667927
667930
667932
667933
668047
668256
668281
668297
668298
668299
668300
668301
668323
668324
668325
668326
668327
668328
668329
668330
668331
668332
668333
668334
668335
668336
668338
668370
668380
668404
668406
668421
668434
668470
668486
668489
668490
668493
668494
668495
668497
668555
668601
668602
668605
668834
668844
668890
668912
668916
669162
669297
669322
669341
669364
669380
669381
669382
669442
669445
669446
669471
669577
669610
669615
669637
669667
669697
669727
669728
669800
669886
669887
669888
669940
669942
669995
669998
670013
670057
670093
670120
670162
670264
670270
670408
670412
670415
670417
670418
670423
670424
670426
670550
670656
670663
670689
670774
670779
670780
670783
670784
670785
670786
670788
670799
670803
670804
670961
670965
670968
670969
670977
671043
671103
671129
671136
671145
671172
671173
671314
671372
671394
671401
671445
671456
671457
671469
671554
671660
671843
671864
671865
671866
671867
671868
671869
671870
671871
671872
672073
672120
672170
672195
672202
672864
672916
673104
673105
673106
673107
673131
673135
673185
673186
673187
673188
673190
673192
673193
673322
673350
673445
673450
673451
673453
673455
673535
673596
673622
673650
673652
673787
673799
673804
673814
673827
673828
673829
673830
673831
673833
673841
674085
674108
674176
674182
674184
674220
674256
674262
674263
674265
674282
674449
674495
674496
674620
674621
674622
674674
674677
674678
674679
674917
674930
674946
674951
674955
675003
675215
675220
675249
675250
675251
675252
675254
675255
675256
675278
675367
675369
675370
675593
675863
676007
676180
676181
676183
676185
676186
676187
676190
676192
676313
676314
676315
676318
676343
676345
676346
676362
676363
676365
676371
676375
676447
676469
676693
676914
676916
676986
676996
676998
677072
677235
677276
677282
677576
677621
677629
677670
677733
677961
[truncated: 1,642 more rows]

[truncated: 6 more sheets: Table S10, Table S11, Table S12, Table S13, Table S14, Table S15]
